# Supplementary material for: Formate-induced CO tolerance and methanogenesis inhibition in fermentation of syngas and plant biomass for carboxylate production
Source: Biotechnol Biofuels Bioprod. 2023 Feb 17;16:26. doi: 10.1186/s13068-023-02271-w (PMC9936662; doi:10.1186/s13068-023-02271-w)
Supplement: Supplementary file 2 — Additional file 2. Original experimental data including concentration of all chemicals and detailed information for each condition. [file 13068_2023_2271_MOESM2_ESM.xlsx]

## Sheet: original data
Code of the bottle	Sampling time in d	Batch	Community name	Alternative community name	Flag used for graphing and subsetting	Flag used for graphing and subsetting	Flag used for graphing and subsetting	Flag used for graphing and subsetting	Flag used for graphing and subsetting	Flag used for graphing and subsetting	Flag used for graphing and subsetting	Way of inoculation	Replicate identifier	Initial partial pressure in kPa	Initial partial pressure in kPa	Initial partial pressure in kPa	Flag used for graphing and subsetting	Total duration of the batch in d	Alternative bottle name	Name of the pair of replicates	Flag used for graphing and subsetting	Flag used for graphing and subsetting	Flag used for graphing and subsetting	Flag used for graphing and subsetting	Flag used for graphing and subsetting	Solids degradation at the of the batch in relation to abiotic bottle in percentage points	pH	pH after correction	C1	C2	EtOH	LAC	C4	C6	C3	C5	iC4	HexOH	PropOH	ButOH	C8	iC6	PenOH	iC5	C7	Cumulative H2 variation in mg	Cumulative CO2 variation in mg	Cumulative CH4 variation in mg	Cumulative CO variation in mg
Main_code	Time_d	Batch	Community	Community2	Condition	Condition2	Condition3	Condition4	Condition5	Condition6	ConditionSpecial	Inoculation	Replicate	PP_CO	PP_H2	PP_CO2	Ethylene_presence	Ferm_time_d	Reactor	Pair	Graph1	Graph2	Graph3	Graph4	Graph5	TS_end_per100	pH	pH_adjusted	Formate_mg/L	Acetate_mg/L	Ethanol_mg/L	Lactate_mg/L	n-Butyrate_mg/L	n-Caproate_mg/L	Propionate_mg/L	n-Valerate_mg/L	i-Butyrate_mg/L	n-Hexanol_mg/L	n-Propanol_mg/L	n-Butanol_mg/L	n-Caprylate_mg/L	i-Caproate_mg/L	n-Pentanol_mg/L	i-Valerate_mg/L	n-Heptanoate_mg/L	H2_mg	CO2_mg	CH4_mg	CO_mg
I0-01	0	1	Native community	Autochthonous	native community	Native community - corn silage	Without carboxylate broth	Native community		Low formate	Baseline	Autochothonous	Replicate 1	49	49	49	Ethylene-free	31	1B-01	1-1			Way of inoculation		formate		5.75		0	501.7	234.557	3500.3	0	0	166.508	0	0	0	0	0	276.152	0	141.279	42.942	0	0	0	0	0
I0-01	3	1	Native community	Autochthonous	native community	Native community - corn silage	Without carboxylate broth	Native community		Low formate	Baseline	Autochothonous	Replicate 1	49	49	49	Ethylene-free	31	1B-01	1-1			Way of inoculation		formate		5.79	6.09	0	494.326	315.729	3503.78	0	0	144.406	0	0	216.046	0	80.6143	173.648	0	132.019	264.653	0	0.149858	-6.07081	0	-2.23706
I0-01	10	1	Native community	Autochthonous	native community	Native community - corn silage	Without carboxylate broth	Native community		Low formate	Baseline	Autochothonous	Replicate 1	49	49	49	Ethylene-free	31	1B-01	1-1			Way of inoculation		formate		5.2	5.99	325.286	2288.36	1185.06	0	0	0	3078.16	95.2063	0	108.489	98.9167	0	64.4763	0	0	0	0	-0.461913	134.292	0	-11.8652
I0-01	17	1	Native community	Autochthonous	native community	Native community - corn silage	Without carboxylate broth	Native community		Low formate	Baseline	Autochothonous	Replicate 1	49	49	49	Ethylene-free	31	1B-01	1-1			Way of inoculation		formate		5.53	6.16	422.392	2587.16	1588.52	0	0	172.244	3487.71	734.85	0	0	92.1704	77.2974	83.6002	0	163.998	111.582	0	-0.790922	169.061	0	-15.3808
I0-01	24	1	Native community	Autochthonous	native community	Native community - corn silage	Without carboxylate broth	Native community		Low formate	Baseline	Autochothonous	Replicate 1	49	49	49	Ethylene-free	31	1B-01	1-1			Way of inoculation		formate		6.13		378.763	2561.14	1553.57	0	0	201.187	3219.49	825.541	0	0	107.918	114.015	0	0	177.911	103.909	0	-1.21972	135.778	0	-23.8363
I0-01	31	1	Native community	Autochthonous	native community	Native community - corn silage	Without carboxylate broth	Native community		Low formate	Baseline	Autochothonous	Replicate 1	49	49	49	Ethylene-free	31	1B-01	1-1			Way of inoculation		formate	7.97101	6.05		380.054	2685.1	0	0	930.179	399.947	3306.85	1080.86	0	56.1787	111.199	0	0	0	241.305	121.503	0	-0.83031	155.831	0	-27.9205
I0-02	0	1	Native community	Autochthonous	native community	Native community - corn silage	Without carboxylate broth	Native community		Low formate	Baseline	Autochothonous	Replicate 2	49	49	49	Ethylene-free	31	1B-02	1-1			Way of inoculation		formate		5.72		0	452.406	263.151	3450.07	0	70.2107	146.764	0	0	0	0	0	119.563	0	120.005	0	0	0	0	0	0
I0-02	3	1	Native community	Autochthonous	native community	Native community - corn silage	Without carboxylate broth	Native community		Low formate	Baseline	Autochothonous	Replicate 2	49	49	49	Ethylene-free	31	1B-02	1-1			Way of inoculation		formate		5.8	6.17	0	478.893	262.439	3561.53	0	0	201.418	0	0	0	0	0	170.32	86.1722	0	87.4139	0	0.023989	-6.24685	0	-0.809908
I0-02	10	1	Native community	Autochthonous	native community	Native community - corn silage	Without carboxylate broth	Native community		Low formate	Baseline	Autochothonous	Replicate 2	49	49	49	Ethylene-free	31	1B-02	1-1			Way of inoculation		formate		6.01		0	1627.45	551.059	0	0	0	2309.73	138.654	0	39.565	0	0	205.477	91.8049	0	106.773	0	-0.152526	43.8844	0	-11.5177
I0-02	17	1	Native community	Autochthonous	native community	Native community - corn silage	Without carboxylate broth	Native community		Low formate	Baseline	Autochothonous	Replicate 2	49	49	49	Ethylene-free	31	1B-02	1-1			Way of inoculation		formate		5.36	6.11	277.256	2025.86	2004.94	0	0	0	2479.4	454.961	0	85.8045	200.657	0	89.8502	0	158.983	135.1	0	-0.30356	158.435	0	-19.2915
I0-02	24	1	Native community	Autochthonous	native community	Native community - corn silage	Without carboxylate broth	Native community		Low formate	Baseline	Autochothonous	Replicate 2	49	49	49	Ethylene-free	31	1B-02	1-1			Way of inoculation		formate		5.58	6.11	468.982	2487.61	2661.72	0	0	324.513	3048.7	399.278	0	0	167.856	0	82.0305	0	151.805	113.355	0	-0.792627	185.55	0	-28.0485
I0-02	31	1	Native community	Autochthonous	native community	Native community - corn silage	Without carboxylate broth	Native community		Low formate	Baseline	Autochothonous	Replicate 2	49	49	49	Ethylene-free	31	1B-02	1-1			Way of inoculation		formate		5.92		531.54	2816.15	2756.88	0	0	189.718	3232.67	423.768	0	0	206.177	87.0842	201.047	0	264.878	79.6962	0	-0.503325	193.179	0	-33.5189
I10-01	0	1	Enriched community	Adapted	10% enriched community	Enriched community	10% carboxylate broth	10% enriched broth			Baseline	Adapted (10% broth)	Replicate 1	49	49	49	Ethylene-free	31	1B-03	1-2			Way of inoculation				5.78		0	1490.98	0	3300.72	422.49	292.939	165.549	149.864	49.053	56.5033	0	0	46.0892	0	0	0	0	0	0	0	0
I10-01	3	1	Enriched community	Adapted	10% enriched community	Enriched community	10% carboxylate broth	10% enriched broth			Baseline	Adapted (10% broth)	Replicate 1	49	49	49	Ethylene-free	31	1B-03	1-2			Way of inoculation				5.6	6	0	2276.32	0	1589.82	399.169	449.242	1580.71	68.757	36.6583	304.344	0	61.7335	88.6805	0	145.595	170.757	0	0.0481321	2.2295	0	-0.120996
I10-01	10	1	Enriched community	Adapted	10% enriched community	Enriched community	10% carboxylate broth	10% enriched broth			Baseline	Adapted (10% broth)	Replicate 1	49	49	49	Ethylene-free	31	1B-03	1-2			Way of inoculation				4.95	6.02	0	4538.75	0	0	1308.73	607.552	4925.28	130.778	70.0254	0	0	47.6057	50.5766	0	0	140.7	0	-7.61772	179.583	0	-132.915
I10-01	17	1	Enriched community	Adapted	10% enriched community	Enriched community	10% carboxylate broth	10% enriched broth			Baseline	Adapted (10% broth)	Replicate 1	49	49	49	Ethylene-free	31	1B-03	1-2			Way of inoculation				5.99		0	4520.11	0	0	1387.09	343.269	5010.6	73.7202	86.4095	118.84	0	0	151.718	0	0	109.901	0	-7.83298	237.559	0	-159.293
I10-01	24	1	Enriched community	Adapted	10% enriched community	Enriched community	10% carboxylate broth	10% enriched broth			Baseline	Adapted (10% broth)	Replicate 1	49	49	49	Ethylene-free	31	1B-03	1-2			Way of inoculation				5.89		0	4798.73	0	0	1355.99	558.33	5021.34	388.454	150	0	0	0	0	76.0021	0	135.335	0	-8.47634	270.503	0	-212.016
I10-01	31	1	Enriched community	Adapted	10% enriched community	Enriched community	10% carboxylate broth	10% enriched broth			Baseline	Adapted (10% broth)	Replicate 1	49	49	49	Ethylene-free	31	1B-03	1-2			Way of inoculation			11.2319	5.7		0	5415.66	0	0	1161.6	570.128	4685.29	900.262	233.345	0	0	75.9371	233.589	0	0	137.364	0	-18.122	310.494	0	-326.015
I10-02	0	1	Enriched community	Adapted	10% enriched community	Enriched community	10% carboxylate broth	10% enriched broth			Baseline	Adapted (10% broth)	Replicate 2	49	49	49	Ethylene-free	31	1B-04	1-2			Way of inoculation				5.81		0	1494.83	0	3402.3	424.198	433.6	163.454	0	0	47.1026	0	0	104.242	0	103.405	91.721	0	0	0	0	0
I10-02	3	1	Enriched community	Adapted	10% enriched community	Enriched community	10% carboxylate broth	10% enriched broth			Baseline	Adapted (10% broth)	Replicate 2	49	49	49	Ethylene-free	31	1B-04	1-2			Way of inoculation				5.64	5.96	0	2061.48	0	1681.57	372.708	428.649	1382.22	63.0244	0	50.5157	0	0	67.3781	28.7499	106.666	0	0	-0.0800301	4.16092	0	0.312691
I10-02	10	1	Enriched community	Adapted	10% enriched community	Enriched community	10% carboxylate broth	10% enriched broth			Baseline	Adapted (10% broth)	Replicate 2	49	49	49	Ethylene-free	31	1B-04	1-2			Way of inoculation				5.99		0	2651.83	0	0	880.417	360.504	2470.65	42.9789	36.9962	47.0955	0	0	120.506	0	0	146.256	21.6487	-0.961602	82.2871	0	-35.3906
I10-02	17	1	Enriched community	Adapted	10% enriched community	Enriched community	10% carboxylate broth	10% enriched broth			Baseline	Adapted (10% broth)	Replicate 2	49	49	49	Ethylene-free	31	1B-04	1-2			Way of inoculation				5.44	6.17	0	4102.51	0	0	1072.69	351.535	2441.8	74.798	98.2628	149.249	212.031	0	179.508	0	0	176.668	0	-7.99757	116.962	0	-144.333
I10-02	24	1	Enriched community	Adapted	10% enriched community	Enriched community	10% carboxylate broth	10% enriched broth			Baseline	Adapted (10% broth)	Replicate 2	49	49	49	Ethylene-free	31	1B-04	1-2			Way of inoculation				5.7	6.2	0	5112.01	0	0	1308.33	678.788	2420.58	396.459	53.6987	0	100.296	92.1202	83.7956	0	0	116.17	0	-16.0507	153.274	0	-270.677
I10-02	31	1	Enriched community	Adapted	10% enriched community	Enriched community	10% carboxylate broth	10% enriched broth			Baseline	Adapted (10% broth)	Replicate 2	49	49	49	Ethylene-free	31	1B-04	1-2			Way of inoculation				5.98		0	5223.46	0	0	1311.61	569.243	2299.58	724.254	19.8766	56.9473	0	0	164.78	0	117.776	152.192	46.6329	-18.2172	219.418	0	-366.527
I100-01	0	1	Enriched community	Adapted	100% enriched community	Enriched community	100% carboxylate broth	100% enriched broth			Baseline	Adapted (100% broth)	Replicate 1	49	49	49	Ethylene-free	31	1B-05	1-3			Way of inoculation				5.69		0	11449.8	0	3653.15	3406.35	3396.43	743.624	90.218	1079.12	70.3983	0	0	744.223	0	0	49.2908	0	0	0	0	0
I100-01	3	1	Enriched community	Adapted	100% enriched community	Enriched community	100% carboxylate broth	100% enriched broth			Baseline	Adapted (100% broth)	Replicate 1	49	49	49	Ethylene-free	31	1B-05	1-3			Way of inoculation				5.74	6	0	10379.7	0	2794.69	3176.49	3238.52	772.733	104.61	709.477	0	0	0	573.633	38.6878	0	123.475	0	-0.0282649	-7.02267	0	-0.904947
I100-01	10	1	Enriched community	Adapted	100% enriched community	Enriched community	100% carboxylate broth	100% enriched broth			Baseline	Adapted (100% broth)	Replicate 1	49	49	49	Ethylene-free	31	1B-05	1-3			Way of inoculation				5.91		0	10395.8	0	1637.89	3114.66	3368.47	1635.44	54.802	670.298	73.6844	0	0	676.028	0	0	66.2953	0	-0.684706	5.22057	0	-9.54487
I100-01	17	1	Enriched community	Adapted	100% enriched community	Enriched community	100% carboxylate broth	100% enriched broth			Baseline	Adapted (100% broth)	Replicate 1	49	49	49	Ethylene-free	31	1B-05	1-3			Way of inoculation				5.94		0	10875.8	0	1026.61	3521.96	3534	1932.79	63.9675	806.493	77.7933	0	0	458.494	0	0	51.3643	36.4298	-1.5955	32.6591	0	-19.8095
I100-01	24	1	Enriched community	Adapted	100% enriched community	Enriched community	100% carboxylate broth	100% enriched broth			Baseline	Adapted (100% broth)	Replicate 1	49	49	49	Ethylene-free	31	1B-05	1-3			Way of inoculation				5.98		0	10609	0	633.259	3707.19	3403.75	1911.14	124.982	881.552	0	0	0	317.812	55.7505	138.289	79.2538	0	-2.22046	49.5445	0	-36.4245
I100-01	31	1	Enriched community	Adapted	100% enriched community	Enriched community	100% carboxylate broth	100% enriched broth			Baseline	Adapted (100% broth)	Replicate 1	49	49	49	Ethylene-free	31	1B-05	1-3			Way of inoculation			15.0362	5.97		0	10775.9	0	278.781	3741.13	3382.83	2060.19	160.079	900.091	0	0	0	433.403	6.98184	0	53.636	0	-1.78526	70.3763	0	-42.5603
I100-02	0	1	Enriched community	Adapted	100% enriched community	Enriched community	100% carboxylate broth	100% enriched broth			Baseline	Adapted (100% broth)	Replicate 2	49	49	49	Ethylene-free	31	1B-06	1-3			Way of inoculation				5.67		0	10224.3	0	3614.96	3308.47	3342.55	315.443	192.14	711.94	71.7769	184.486	0	237.685	29.0537	204.486	0	0	0	0	0	0
I100-02	3	1	Enriched community	Adapted	100% enriched community	Enriched community	100% carboxylate broth	100% enriched broth			Baseline	Adapted (100% broth)	Replicate 2	49	49	49	Ethylene-free	31	1B-06	1-3			Way of inoculation				5.73	5.97	0	10256.8	0	2988.14	3174.14	3374.6	711.545	82.004	677.788	49.4616	0	0	401.628	0	71.2987	82.9221	0	-0.0100079	-7.0755	0	0.419248
I100-02	10	1	Enriched community	Adapted	100% enriched community	Enriched community	100% carboxylate broth	100% enriched broth			Baseline	Adapted (100% broth)	Replicate 2	49	49	49	Ethylene-free	31	1B-06	1-3			Way of inoculation				5.87		0	10456.7	0	1723.11	3156.07	3348.31	1685.12	65.7307	677.42	0	0	0	641.71	0	0	0	0	-0.646153	1.83209	0	-7.43519
I100-02	17	1	Enriched community	Adapted	100% enriched community	Enriched community	100% carboxylate broth	100% enriched broth			Baseline	Adapted (100% broth)	Replicate 2	49	49	49	Ethylene-free	31	1B-06	1-3			Way of inoculation				5.87		0	10787.5	0	1289.24	3472.3	3493.34	1970.94	62.5938	735.365	0	107.495	0	732.736	0	182.258	43.6165	64.2475	-1.3282	13.8526	0	-15.7407
I100-02	24	1	Enriched community	Adapted	100% enriched community	Enriched community	100% carboxylate broth	100% enriched broth			Baseline	Adapted (100% broth)	Replicate 2	49	49	49	Ethylene-free	31	1B-06	1-3			Way of inoculation				5.92		0	10995.4	0	839.743	3642.61	3341.45	2043.77	138.678	913.946	0	0	0	285.081	105.613	170.41	0	0	-1.75827	23.3136	0	-29.2882
I100-02	31	1	Enriched community	Adapted	100% enriched community	Enriched community	100% carboxylate broth	100% enriched broth			Baseline	Adapted (100% broth)	Replicate 2	49	49	49	Ethylene-free	31	1B-06	1-3			Way of inoculation			13.3574	5.92		0	10682.5	0	662.998	3761.09	3359.37	2026.62	173.613	856.802	0	0	0	757.854	73.9759	107.256	175.761	0	-1.22809	41.152	0	-33.7384
1BA-01	0	1	Native community	Autochthonous	native community	Native community - corn silage	Abiotic	Abiotic (1st batch)			Baseline		Replicate 1	49	49	49	Ethylene-free	31	1B-07	1-4				H2+CO2+CO (1st batch)			6.01		0	495.538	249.577	3452.84	0	0	136.385	0	0	0	0	0	108.576	0	0	0	0	0	0	0	0
1BA-01	3	1	Native community	Autochthonous	native community	Native community - corn silage	Abiotic	Abiotic (1st batch)			Baseline		Replicate 1	49	49	49	Ethylene-free	31	1B-07	1-4				H2+CO2+CO (1st batch)			6.14		0	568.826	190.527	3478.29	0	0	169.978	0	0	0	0	0	52.1954	0	0	0	0	-1.83603	-30.8851	0	-27.4693
1BA-01	10	1	Native community	Autochthonous	native community	Native community - corn silage	Abiotic	Abiotic (1st batch)			Baseline		Replicate 1	49	49	49	Ethylene-free	31	1B-07	1-4				H2+CO2+CO (1st batch)			6.11		0	621.763	192.917	3483.56	0	0	201.518	74.8562	0	42.5335	0	0	76.7386	0	101.519	97.9377	0	-1.42411	-46.0919	0	-34.0652
1BA-01	17	1	Native community	Autochthonous	native community	Native community - corn silage	Abiotic	Abiotic (1st batch)			Baseline		Replicate 1	49	49	49	Ethylene-free	31	1B-07	1-4				H2+CO2+CO (1st batch)			6.1		0	538.496	178.529	3382.16	0	0	172.933	0	0	51.1141	89.2929	0	106.668	0	143.05	0	0	-2.13584	-46.7926	0	-38.5708
1BA-01	24	1	Native community	Autochthonous	native community	Native community - corn silage	Abiotic	Abiotic (1st batch)			Baseline		Replicate 1	49	49	49	Ethylene-free	31	1B-07	1-4				H2+CO2+CO (1st batch)			6.09		0	454.023	250.123	3398.12	0	60.2722	149.494	0	0	0	0	0	131.667	0	82.3724	0	26.3126	-2.51614	-53.0449	0	-48.9699
1BA-01	31	1	Native community	Autochthonous	native community	Native community - corn silage	Abiotic	Abiotic (1st batch)			Baseline		Replicate 1	49	49	49	Ethylene-free	31	1B-07	1-4				H2+CO2+CO (1st batch)		13.0435	6.05		0	526.975	284.585	3497.39	0	0	123.651	0	0	0	0	0	100.41	0	0	0	0	-3.33549	-56.2372	0	-64.85
1BA-02	0	1	Native community	Autochthonous	native community	Native community - corn silage	Abiotic	Abiotic (1st batch)			Baseline		Replicate 2	49	49	49	Ethylene-free	31	1B-08	1-4				H2+CO2+CO (1st batch)			6.01		0	501.353	253.02	3636.6	0	0	147.368	121.167	0	119.839	0	0	154.068	0	171.289	0	0	0	0	0	0
1BA-02	3	1	Native community	Autochthonous	native community	Native community - corn silage	Abiotic	Abiotic (1st batch)			Baseline		Replicate 2	49	49	49	Ethylene-free	31	1B-08	1-4				H2+CO2+CO (1st batch)			6.2		0	463.823	210.318	3529.12	0	79.6406	174.447	0	0	60.9677	0	0	52.6538	0	120.974	0	0	2.64166	16.8515	0	49.6211
1BA-02	10	1	Native community	Autochthonous	native community	Native community - corn silage	Abiotic	Abiotic (1st batch)			Baseline		Replicate 2	49	49	49	Ethylene-free	31	1B-08	1-4				H2+CO2+CO (1st batch)			6.17		0	542.893	199.581	3554.54	0	79.5898	156.107	0	0	0	88.8194	0	118.378	0	140.711	0	0	2.86672	11.3362	0	37.4963
1BA-02	17	1	Native community	Autochthonous	native community	Native community - corn silage	Abiotic	Abiotic (1st batch)			Baseline		Replicate 2	49	49	49	Ethylene-free	31	1B-08	1-4				H2+CO2+CO (1st batch)			6.16		0	509.048	271.646	3687.77	0	97.8652	223.507	40.9573	0	0	0	0	113.985	0	0	0	0	2.40782	9.25512	0	32.3618
1BA-02	24	1	Native community	Autochthonous	native community	Native community - corn silage	Abiotic	Abiotic (1st batch)			Baseline		Replicate 2	49	49	49	Ethylene-free	31	1B-08	1-4				H2+CO2+CO (1st batch)			6.18		0	569.528	248.069	3609.88	0	0	160.801	0	0	0	0	0	88.9576	0	0	0	0	1.85824	3.70596	0	25.0388
1BA-02	31	1	Native community	Autochthonous	native community	Native community - corn silage	Abiotic	Abiotic (1st batch)			Baseline		Replicate 2	49	49	49	Ethylene-free	31	1B-08	1-4				H2+CO2+CO (1st batch)		12.9663	6.14		0	489.071	225.028	3610.69	0	0	94.673	0	0	0	124.504	0	106.997	0	0	0	0	1.68443	4.47127	0	22.8958
RNH-01	0	2	Enriched community	Adapted	48 kPa CO, 0 kPa H2	Enriched community	H2-free	H2-free, inoculated	CO+CO2		Baseline	Adapted (washed cells)	Replicate 1	49	49	49	Ethylene-free, H2-free	35	2B-01	2-1							6.09		0	534.788	667.805	3690.72	0	0	170.602	0	0	0	0	0	0	0	0	0	0	0	0	0	0
RNH-01	3	2	Enriched community	Adapted	48 kPa CO, 0 kPa H2	Enriched community	H2-free	H2-free, inoculated	CO+CO2		Baseline	Adapted (washed cells)	Replicate 1	49	49	49	Ethylene-free, H2-free	35	2B-01	2-1							4.65	6.67	596.585	1729.88	0	1821.14	639.79	0	2764.77	37.8741	0	60.8295	0	93.6635	107.772	0	0	0	0	0.0674011	85.7912	0	31.293
RNH-01	10	2	Enriched community	Adapted	48 kPa CO, 0 kPa H2	Enriched community	H2-free	H2-free, inoculated	CO+CO2		Baseline	Adapted (washed cells)	Replicate 1	49	49	49	Ethylene-free, H2-free	35	2B-01	2-1							6.08		827.858	2911.88	0	0	682.426	235.494	5001.76	243.934	43.5276	0	0	0	149.025	279.986	271.829	107.163	0	0.092483	124.422	0	22.7173
RNH-01	17	2	Enriched community	Adapted	48 kPa CO, 0 kPa H2	Enriched community	H2-free	H2-free, inoculated	CO+CO2		Baseline	Adapted (washed cells)	Replicate 1	49	49	49	Ethylene-free, H2-free	35	2B-01	2-1							6.11		533.951	3268.11	0	0	725.514	84.0828	4983.58	701.632	0	238.942	0	0	310.517	307.189	436.765	0	0	0.123906	155.662	0	-26.8171
RNH-01	24	2	Enriched community	Adapted	48 kPa CO, 0 kPa H2	Enriched community	H2-free	H2-free, inoculated	CO+CO2		Baseline	Adapted (washed cells)	Replicate 1	49	49	49	Ethylene-free, H2-free	35	2B-01	2-1							6.12		117.891	3693.61	0	68.7424	757.464	192.44	5024.73	636.379	116.044	0	99.8895	0	48.4718	167.439	0	61.5786	0	0.17913	189.004	0	-69.3026
RNH-01	31	2	Enriched community	Adapted	48 kPa CO, 0 kPa H2	Enriched community	H2-free	H2-free, inoculated	CO+CO2		Baseline	Adapted (washed cells)	Replicate 1	49	49	49	Ethylene-free, H2-free	35	2B-01	2-1							6.02		0	3885.08	0	0	728.076	0	4892.35	622.245	38.7236	57.546	0	0	102.094	211.869	0	95.6724	0	0.0188176	264.229	0	-164.794
RNH-01	35	2	Enriched community	Adapted	48 kPa CO, 0 kPa H2	Enriched community	H2-free	H2-free, inoculated	CO+CO2		Baseline	Adapted (washed cells)	Replicate 1	49	49	49	Ethylene-free, H2-free	35	2B-01	2-1						13.2246	6.03		0	3932.39	0	0	741.539	129.891	4908.74	739.814	0	0	0	0	57.9861	53.2657	108.847	100.534	24.969	0.00700113	256.978	0	-164.794
RNH-02	0	2	Enriched community	Adapted	48 kPa CO, 0 kPa H2	Enriched community	H2-free	H2-free, inoculated	CO+CO2		Baseline	Adapted (washed cells)	Replicate 2	49	49	49	Ethylene-free, H2-free	35	2B-02	2-1							6.11		0	543.989	276.958	3643.96	0	0	180.987	0	0	0	0	0	93.138	0	174.867	0	0	0	0	0	0
RNH-02	3	2	Enriched community	Adapted	48 kPa CO, 0 kPa H2	Enriched community	H2-free	H2-free, inoculated	CO+CO2		Baseline	Adapted (washed cells)	Replicate 2	49	49	49	Ethylene-free, H2-free	35	2B-02	2-1							4.69	5.98	643.402	1998.72	0	1049.88	749.788	0	3330.78	0	0	127.077	0	0	123.177	147.25	306.863	0	288.352	0.0832233	84.2176	0	12.8527
RNH-02	10	2	Enriched community	Adapted	48 kPa CO, 0 kPa H2	Enriched community	H2-free	H2-free, inoculated	CO+CO2		Baseline	Adapted (washed cells)	Replicate 2	49	49	49	Ethylene-free, H2-free	35	2B-02	2-1							5.35	6.15	650.302	3205.93	0	0	807.912	0	5825.15	0	0	0	0	0	120.6	184.103	0	129.667	51.9885	0.10741	131.707	0	3.80042
RNH-02	17	2	Enriched community	Adapted	48 kPa CO, 0 kPa H2	Enriched community	H2-free	H2-free, inoculated	CO+CO2		Baseline	Adapted (washed cells)	Replicate 2	49	49	49	Ethylene-free, H2-free	35	2B-02	2-1							6.09		112.567	3578.52	0	0	970.695	0	5758.44	328.657	59.9826	176.405	0	0	270.93	556.787	303.143	111.734	378.951	0.141911	152.247	0	-43.6223
RNH-02	24	2	Enriched community	Adapted	48 kPa CO, 0 kPa H2	Enriched community	H2-free	H2-free, inoculated	CO+CO2		Baseline	Adapted (washed cells)	Replicate 2	49	49	49	Ethylene-free, H2-free	35	2B-02	2-1							6.03		0	3793.41	0	0	829.622	70.3728	5600.56	233.02	53.1233	57.3512	0	0	74.7266	75.8014	100.589	146.753	0	0.121653	191.807	0	-100.083
RNH-02	31	2	Enriched community	Adapted	48 kPa CO, 0 kPa H2	Enriched community	H2-free	H2-free, inoculated	CO+CO2		Baseline	Adapted (washed cells)	Replicate 2	49	49	49	Ethylene-free, H2-free	35	2B-02	2-1							5.93		0	4013.18	0	0	799.007	0	5632.58	284.708	103.348	144.705	0	0	109.393	82.3855	0	103.727	0	-0.0830992	235.635	0	-164.772
RNH-02	35	2	Enriched community	Adapted	48 kPa CO, 0 kPa H2	Enriched community	H2-free	H2-free, inoculated	CO+CO2		Baseline	Adapted (washed cells)	Replicate 2	49	49	49	Ethylene-free, H2-free	35	2B-02	2-1						11.6364	5.96		0	3996.9	0	0	806.008	0	5687.77	446.915	86.2937	0	0	0	0	46.6509	0	109.226	0	-0.0893969	228.377	0	-164.772
RNCO-01	0	2	Enriched community	Adapted	0 kPa CO, 98 kPa H2	Enriched community	CO-free	CO-free, inoculated	H2+CO2		Baseline	Adapted (washed cells)	Replicate 1	00	98	0	Ethylene-free	35	2B-03	2-2							6.17		0	528.514	237.984	3449.27	0	0	132.732	0	0	0	0	0	65.4907	0	0	55.7886	0	0	0	0	0
RNCO-01	3	2	Enriched community	Adapted	0 kPa CO, 98 kPa H2	Enriched community	CO-free	CO-free, inoculated	H2+CO2		Baseline	Adapted (washed cells)	Replicate 1	00	98	0	Ethylene-free	35	2B-03	2-2							4.87	6.02	314.622	1635.2	0	0	3774.38	67.0958	1757.6	78.4845	0	73.6774	0	0	89.7212	139.892	80.311	142.965	3.97631	8.5746	205.746	0	0
RNCO-01	10	2	Enriched community	Adapted	0 kPa CO, 98 kPa H2	Enriched community	CO-free	CO-free, inoculated	H2+CO2		Baseline	Adapted (washed cells)	Replicate 1	00	98	0	Ethylene-free	35	2B-03	2-2							5.65	6.14	0	2643.86	0	0	4084.83	261.833	2330.27	273.361	0	0	0	0	136.963	111.758	0	143.243	0	-8.12666	196.502	29.769	0
RNCO-01	17	2	Enriched community	Adapted	0 kPa CO, 98 kPa H2	Enriched community	CO-free	CO-free, inoculated	H2+CO2		Baseline	Adapted (washed cells)	Replicate 1	00	98	0	Ethylene-free	35	2B-03	2-2							6.04		0	2837.03	0	0	3700.69	1053.53	2398.07	460.528	35.4168	84.982	0	0	80.319	249.505	0	297.807	0	-39.5406	48.2565	98.0425	0
RNCO-01	24	2	Enriched community	Adapted	0 kPa CO, 98 kPa H2	Enriched community	CO-free	CO-free, inoculated	H2+CO2		Baseline	Adapted (washed cells)	Replicate 1	00	98	0	Ethylene-free	35	2B-03	2-2							5.98		0	2823.14	0	0	3740.88	1249.78	2483	386.376	0	0	0	0	61.8126	164.143	66.2188	84.5546	75.6612	-70.8725	-115.131	171.725	0.139727
RNCO-01	31	2	Enriched community	Adapted	0 kPa CO, 98 kPa H2	Enriched community	CO-free	CO-free, inoculated	H2+CO2		Baseline	Adapted (washed cells)	Replicate 1	00	98	0	Ethylene-free	35	2B-03	2-2							5.92		0	2599.31	0	0	3536.94	988.435	2391.2	393.731	23.6206	0	0	0	0	71.9053	0	68.8821	0	-101.766	-279.817	243.741	0.277726
RNCO-01	35	2	Enriched community	Adapted	0 kPa CO, 98 kPa H2	Enriched community	CO-free	CO-free, inoculated	H2+CO2		Baseline	Adapted (washed cells)	Replicate 1	00	98	0	Ethylene-free	35	2B-03	2-2						10.3448	5.94		0	2762.24	0	0	3801.29	1032.25	2523.32	509.047	45.911	0	0	0	0	27.632	0	89.1736	0	-117.156	-358.573	279.557	0.470637
RNCO-02	0	2	Enriched community	Adapted	0 kPa CO, 98 kPa H2	Enriched community	CO-free	CO-free, inoculated	H2+CO2		Baseline	Adapted (washed cells)	Replicate 2	00	98	0	Ethylene-free	35	2B-04	2-2							6.13		0	547.597	218.55	3615.9	0	0	154.279	0	0	0	0	0	59.434	0	0	0	0	0	0	0	0
RNCO-02	3	2	Enriched community	Adapted	0 kPa CO, 98 kPa H2	Enriched community	CO-free	CO-free, inoculated	H2+CO2		Baseline	Adapted (washed cells)	Replicate 2	00	98	0	Ethylene-free	35	2B-04	2-2							4.8	5.88	296.592	1574.26	0	0	3592.29	0	1885.48	205.578	0	0	0	0	117.324	197.8	0	62.4555	0	9.09053	215.135	0	0
RNCO-02	10	2	Enriched community	Adapted	0 kPa CO, 98 kPa H2	Enriched community	CO-free	CO-free, inoculated	H2+CO2		Baseline	Adapted (washed cells)	Replicate 2	00	98	0	Ethylene-free	35	2B-04	2-2							5.12	6.17	0	4750.01	0	0	4032.22	336.948	2566.09	206.272	47.4698	0	121.009	0	87.1077	102.659	0	111.14	0	-14.7443	87.2293	10.3197	0
RNCO-02	17	2	Enriched community	Adapted	0 kPa CO, 98 kPa H2	Enriched community	CO-free	CO-free, inoculated	H2+CO2		Baseline	Adapted (washed cells)	Replicate 2	00	98	0	Ethylene-free	35	2B-04	2-2							6.07		0	4507.23	0	96.9732	4341.73	460.577	2659.33	210.461	140.938	0	83.6794	0	606.254	118.491	0	55.4817	0	-44.457	-62.7739	81.6792	0
RNCO-02	24	2	Enriched community	Adapted	0 kPa CO, 98 kPa H2	Enriched community	CO-free	CO-free, inoculated	H2+CO2		Baseline	Adapted (washed cells)	Replicate 2	00	98	0	Ethylene-free	35	2B-04	2-2							6.06		0	4283.69	0	0	3924.34	792.92	2552.27	348.946	44.9638	0	0	0	72.8418	44.2389	0	69.6575	0	-75.5098	-218.189	152.489	0
RNCO-02	31	2	Enriched community	Adapted	0 kPa CO, 98 kPa H2	Enriched community	CO-free	CO-free, inoculated	H2+CO2		Baseline	Adapted (washed cells)	Replicate 2	00	98	0	Ethylene-free	35	2B-04	2-2							6.07		0	4321.72	0	0	3930	819.445	2582.06	351.522	47.9637	0	0	0	74.8621	66.8214	0	50.0136	0	-104.731	-366.875	218.914	0
RNCO-02	35	2	Enriched community	Adapted	0 kPa CO, 98 kPa H2	Enriched community	CO-free	CO-free, inoculated	H2+CO2		Baseline	Adapted (washed cells)	Replicate 2	00	98	0	Ethylene-free	35	2B-04	2-2						10.3636	6.05		0	4323.87	0	0	4100.86	878.551	2648.37	354.845	75.8996	0	0	0	0	93.8462	0	66.0864	0	-120.012	-442.864	253.429	0
RNHCO-01	0	2	Enriched community	Adapted	0 kPa CO, 0 kPa H2	Enriched community	Only CO2	Only CO2, inoculated	CO2		Baseline	Adapted (washed cells)	Replicate 1	00	0	0	Ethylene-free, H2-free	35	2B-05	2-3							6.14		0	570.242	327.268	3624.69	0	99.2499	166.67	0	0	0	0	0	46.6555	0	144.865	0	0	0	0	0	0
RNHCO-01	3	2	Enriched community	Adapted	0 kPa CO, 0 kPa H2	Enriched community	Only CO2	Only CO2, inoculated	CO2		Baseline	Adapted (washed cells)	Replicate 1	00	0	0	Ethylene-free, H2-free	35	2B-05	2-3							4.94	5.64	184.404	1787.1	0	0	4030.34	256.279	1264.86	0	0	0	111.167	0	137.419	0	273.093	0	0	8.55347	220.898	0	0
RNHCO-01	10	2	Enriched community	Adapted	0 kPa CO, 0 kPa H2	Enriched community	Only CO2	Only CO2, inoculated	CO2		Baseline	Adapted (washed cells)	Replicate 1	00	0	0	Ethylene-free, H2-free	35	2B-05	2-3							5.49	6.11	0	2237.15	0	0	4419.84	203.552	1757.43	125.423	0	225.618	0	0	578.109	167.074	400.643	65.8014	0	8.75596	274.274	1.74529	0
RNHCO-01	17	2	Enriched community	Adapted	0 kPa CO, 0 kPa H2	Enriched community	Only CO2	Only CO2, inoculated	CO2		Baseline	Adapted (washed cells)	Replicate 1	00	0	0	Ethylene-free, H2-free	35	2B-05	2-3							5.94		0	2496.76	0	0	4279.11	311.747	1960.74	93.4103	49.0693	0	0	0	154.424	90.6438	0	87.0194	0	4.92473	300.153	6.71035	0
RNHCO-01	24	2	Enriched community	Adapted	0 kPa CO, 0 kPa H2	Enriched community	Only CO2	Only CO2, inoculated	CO2		Baseline	Adapted (washed cells)	Replicate 1	00	0	0	Ethylene-free, H2-free	35	2B-05	2-3							5.7	6.02	0	2896.21	0	0	4240.76	495.994	2034.06	129.7	90.771	0	0	0	63.2879	153.604	0	61.0396	0	4.92938	321.308	11.2585	0
RNHCO-01	31	2	Enriched community	Adapted	0 kPa CO, 0 kPa H2	Enriched community	Only CO2	Only CO2, inoculated	CO2		Baseline	Adapted (washed cells)	Replicate 1	00	0	0	Ethylene-free, H2-free	35	2B-05	2-3							5.83	5.96	0	3436.31	0	0	4188.27	545.173	2113.11	128.93	114.483	0	0	0	0	27.4463	0	59.5127	0	4.92938	328.852	17.0024	0
RNHCO-01	35	2	Enriched community	Adapted	0 kPa CO, 0 kPa H2	Enriched community	Only CO2	Only CO2, inoculated	CO2		Baseline	Adapted (washed cells)	Replicate 1	00	0	0	Ethylene-free, H2-free	35	2B-05	2-3						8.36364	5.94		0	3517.66	0	0	4297.89	608.565	2193.49	204.116	124.839	176.753	0	0	236.816	106.053	0	76.5401	0	4.92938	325.38	17.5615	0
RNHCO-02	0	2	Enriched community	Adapted	0 kPa CO, 0 kPa H2	Enriched community	Only CO2	Only CO2, inoculated	CO2		Baseline	Adapted (washed cells)	Replicate 2	00	0	0	Ethylene-free, H2-free	35	2B-06	2-3							6.15		0	583.367	282.48	3572.88	0	0	141.227	0	0	0	0	0	171.477	0	0	0	0	0	0	0	0
RNHCO-02	3	2	Enriched community	Adapted	0 kPa CO, 0 kPa H2	Enriched community	Only CO2	Only CO2, inoculated	CO2		Baseline	Adapted (washed cells)	Replicate 2	00	0	0	Ethylene-free, H2-free	35	2B-06	2-3							4.95	5.58	0	1988.73	0	0	3884.46	178.087	1340.55	100.048	0	0	0	0	209.933	0	186.646	0	0	11.0644	208.015	0	0.329616
RNHCO-02	10	2	Enriched community	Adapted	0 kPa CO, 0 kPa H2	Enriched community	Only CO2	Only CO2, inoculated	CO2		Baseline	Adapted (washed cells)	Replicate 2	00	0	0	Ethylene-free, H2-free	35	2B-06	2-3							5.39	6.14	0	2536.41	0	0	4339.45	460.221	1726.84	269.326	35.8309	0	0	0	196.227	0	269.517	68.3367	0	12.0524	264.105	1.42977	0.329616
RNHCO-02	17	2	Enriched community	Adapted	0 kPa CO, 0 kPa H2	Enriched community	Only CO2	Only CO2, inoculated	CO2		Baseline	Adapted (washed cells)	Replicate 2	00	0	0	Ethylene-free, H2-free	35	2B-06	2-3							5.9		0	2836.75	0	0	4087.6	487.598	1916.32	139.802	0	0	0	0	181.397	63.1369	163.426	0	0	11.8124	263.549	4.56581	0.329616
RNHCO-02	24	2	Enriched community	Adapted	0 kPa CO, 0 kPa H2	Enriched community	Only CO2	Only CO2, inoculated	CO2		Baseline	Adapted (washed cells)	Replicate 2	00	0	0	Ethylene-free, H2-free	35	2B-06	2-3							5.58	6.01	0	3658.59	0	0	4071.51	900.743	2168.23	123.447	136.645	0	0	0	73.3568	97.2916	0	77.2811	0	11.8162	284.453	10.2594	0.329616
RNHCO-02	31	2	Enriched community	Adapted	0 kPa CO, 0 kPa H2	Enriched community	Only CO2	Only CO2, inoculated	CO2		Baseline	Adapted (washed cells)	Replicate 2	00	0	0	Ethylene-free, H2-free	35	2B-06	2-3							5.86	5.98	0	4220.58	0	0	4063.7	772.22	2361.88	216.167	162.13	0	0	0	136.95	191.432	0	116.155	0	11.8162	284.055	14.5001	0.329616
RNHCO-02	35	2	Enriched community	Adapted	0 kPa CO, 0 kPa H2	Enriched community	Only CO2	Only CO2, inoculated	CO2		Baseline	Adapted (washed cells)	Replicate 2	00	0	0	Ethylene-free, H2-free	35	2B-06	2-3						6.90909	5.95		0	4313.41	0	0	4088.13	892.9	2398.53	230.122	206.191	0	0	0	52.7191	134.299	0	89.4987	23.7723	11.8162	287.503	15.4381	0.329616
RS-01	0	2	Enriched community	Adapted	49 kPa CO, 49 kPa H2	Enriched community	Syngas	Syngas (49 kPa CO), inoculated	H2+CO+CO2		Baseline	Adapted (washed cells)	Replicate 1	49	49	49	Ethylene-free	35	2B-07	2-4	Effect of CO		Way of inoculation				6.17		0	514.652	305.418	3613.25	0	0	186.144	0	0	68.2111	0	0	56.8454	0	0	0	0	0	0	0	0
RS-01	3	2	Enriched community	Adapted	49 kPa CO, 49 kPa H2	Enriched community	Syngas	Syngas (49 kPa CO), inoculated	H2+CO+CO2		Baseline	Adapted (washed cells)	Replicate 1	49	49	49	Ethylene-free	35	2B-07	2-4	Effect of CO		Way of inoculation				4.53	6.08	908.876	1483.2	0	3192.38	1017.33	0	1862.04	0	0	0	90.3268	0	123.153	183.34	316.168	0	0	0.44318	41.0784	0	-5.51101
RS-01	10	2	Enriched community	Adapted	49 kPa CO, 49 kPa H2	Enriched community	Syngas	Syngas (49 kPa CO), inoculated	H2+CO+CO2		Baseline	Adapted (washed cells)	Replicate 1	49	49	49	Ethylene-free	35	2B-07	2-4	Effect of CO		Way of inoculation				5.25	6.04	877.666	3281.59	0	0	708.885	0	5537.93	47.6875	0	0	0	0	59.5134	0	145.554	0	0	-0.924675	70.7386	0	-8.92837
RS-01	17	2	Enriched community	Adapted	49 kPa CO, 49 kPa H2	Enriched community	Syngas	Syngas (49 kPa CO), inoculated	H2+CO+CO2		Baseline	Adapted (washed cells)	Replicate 1	49	49	49	Ethylene-free	35	2B-07	2-4	Effect of CO		Way of inoculation				6.05		0	3883.9	0	0	946.079	0	5646.31	437.998	87.309	224.957	0	0	461.783	285.081	0	61.1518	0	-1.20589	147.584	0.13788	-82.9208
RS-01	24	2	Enriched community	Adapted	49 kPa CO, 49 kPa H2	Enriched community	Syngas	Syngas (49 kPa CO), inoculated	H2+CO+CO2		Baseline	Adapted (washed cells)	Replicate 1	49	49	49	Ethylene-free	35	2B-07	2-4	Effect of CO		Way of inoculation				5.77	6.03	0	5156.25	0	0	830.826	0	5751.15	108.373	40.2363	0	0	0	323.297	0	0	63.7655	0	-8.15207	155.473	0.13788	-131.623
RS-01	31	2	Enriched community	Adapted	49 kPa CO, 49 kPa H2	Enriched community	Syngas	Syngas (49 kPa CO), inoculated	H2+CO+CO2		Baseline	Adapted (washed cells)	Replicate 1	49	49	49	Ethylene-free	35	2B-07	2-4	Effect of CO		Way of inoculation				5.55	5.94	0	6980.97	0	0	876.286	67.6442	5643.86	284.103	71.2116	150.753	0	0	221.489	135.768	123.261	68.7817	0	-17.3824	163.968	0.13788	-259.083
RS-01	35	2	Enriched community	Adapted	49 kPa CO, 49 kPa H2	Enriched community	Syngas	Syngas (49 kPa CO), inoculated	H2+CO+CO2		Baseline	Adapted (washed cells)	Replicate 1	49	49	49	Ethylene-free	35	2B-07	2-4	Effect of CO		Way of inoculation			11.2523	5.9		0	6947.77	0	0	888.352	0	5768.75	275.021	36.6625	254.465	0	0	106.556	46.6239	0	97.8024	0	-17.3067	170.452	0.13788	-259.897
RS-02	0	2	Enriched community	Adapted	49 kPa CO, 49 kPa H2	Enriched community	Syngas	Syngas (49 kPa CO), inoculated	H2+CO+CO2		Baseline	Adapted (washed cells)	Replicate 2	49	49	49	Ethylene-free	35	2B-08	2-4	Effect of CO		Way of inoculation				6.13		0	522.604	226.318	3751.97	0	68.5183	148.86	85.9649	0	0	0	0	108.469	0	125.454	0	0	0	0	0	0
RS-02	3	2	Enriched community	Adapted	49 kPa CO, 49 kPa H2	Enriched community	Syngas	Syngas (49 kPa CO), inoculated	H2+CO+CO2		Baseline	Adapted (washed cells)	Replicate 2	49	49	49	Ethylene-free	35	2B-08	2-4	Effect of CO		Way of inoculation				4.65	6.14	772.476	1794.25	0	2517.05	726.748	325.071	2293.66	0	0	0	0	0	73.8402	92.8864	0	0	0	-0.125606	30.736	0	-4.77808
RS-02	10	2	Enriched community	Adapted	49 kPa CO, 49 kPa H2	Enriched community	Syngas	Syngas (49 kPa CO), inoculated	H2+CO+CO2		Baseline	Adapted (washed cells)	Replicate 2	49	49	49	Ethylene-free	35	2B-08	2-4	Effect of CO		Way of inoculation				5.39	6.05	0	4876.78	0	0	808.655	0	4966.39	108.394	0	0	0	0	130.914	210.756	0	246.458	0	-7.86258	107.015	0	-109.992
RS-02	17	2	Enriched community	Adapted	49 kPa CO, 49 kPa H2	Enriched community	Syngas	Syngas (49 kPa CO), inoculated	H2+CO+CO2		Baseline	Adapted (washed cells)	Replicate 2	49	49	49	Ethylene-free	35	2B-08	2-4	Effect of CO		Way of inoculation				5.83	6.07	0	4958.68	0	0	1045.23	183.716	5047.27	146.061	0	0	0	0	182.627	80.0769	0	182.813	0	-10.0448	178.485	0	-139.191
RS-02	24	2	Enriched community	Adapted	49 kPa CO, 49 kPa H2	Enriched community	Syngas	Syngas (49 kPa CO), inoculated	H2+CO+CO2		Baseline	Adapted (washed cells)	Replicate 2	49	49	49	Ethylene-free	35	2B-08	2-4	Effect of CO		Way of inoculation				5.73	5.99	0	6428.37	0	0	920.404	0	4969.88	272.97	37.0404	0	0	0	136.086	184.16	322.496	102.265	120.452	-18.1261	165.459	0	-197.986
RS-02	31	2	Enriched community	Adapted	49 kPa CO, 49 kPa H2	Enriched community	Syngas	Syngas (49 kPa CO), inoculated	H2+CO+CO2		Baseline	Adapted (washed cells)	Replicate 2	49	49	49	Ethylene-free	35	2B-08	2-4	Effect of CO		Way of inoculation				5.52	5.93	0	8186.62	0	0	975.637	0	4937.31	225.18	56.8448	0	0	0	0	165.312	0	112.977	64.3692	-27.7036	183.446	0	-336.882
RS-02	35	2	Enriched community	Adapted	49 kPa CO, 49 kPa H2	Enriched community	Syngas	Syngas (49 kPa CO), inoculated	H2+CO+CO2		Baseline	Adapted (washed cells)	Replicate 2	49	49	49	Ethylene-free	35	2B-08	2-4	Effect of CO		Way of inoculation			12.6812	5.89		0	8134.58	0	0	943.33	141.966	4926.31	184.239	56.5749	73.6025	0	0	0	126.673	0	152.472	0	-27.6741	187.743	0	-338.098
MNH-01	0	2	Native community	Autochthonous	49 kPa CO, 0 kPa H2	Native community - corn silage	H2-free	H2-free, native	CO+CO2		Baseline	Autochothonous	Replicate 1	49	0	49	Ethylene-free	35	2B-09	2-5							6.14		0	536.026	317.715	3543.06	0	207.09	160.113	0	0	0	0	0	80.8654	69.2036	0	0	0	0	0	0	0
MNH-01	3	2	Native community	Autochthonous	49 kPa CO, 0 kPa H2	Native community - corn silage	H2-free	H2-free, native	CO+CO2		Baseline	Autochothonous	Replicate 1	49	0	49	Ethylene-free	35	2B-09	2-5							4.97	6.4	1137.49	610.246	0	3588.88	875.181	0	194.495	65.4489	0	0	0	0	92.8959	70.0078	0	0	0	-1.1957	29.1736	0	-6.84988
MNH-01	10	2	Native community	Autochthonous	49 kPa CO, 0 kPa H2	Native community - corn silage	H2-free	H2-free, native	CO+CO2		Baseline	Autochothonous	Replicate 1	49	0	49	Ethylene-free	35	2B-09	2-5							4.37	6.32	2434.46	795.269	0	7035.75	1765.21	57.7979	151.33	0	0	0	0	122.884	195.942	0	210.682	0	2.31903	-1.01457	42.9243	0	-15.9185
MNH-01	17	2	Native community	Autochthonous	49 kPa CO, 0 kPa H2	Native community - corn silage	H2-free	H2-free, native	CO+CO2		Baseline	Autochothonous	Replicate 1	49	0	49	Ethylene-free	35	2B-09	2-5							5.77	6.11	2351.74	1462.16	0	3885.75	1935.67	161.22	2236.23	143.387	0	229.353	0	0	152.821	58.1675	0	160.161	0	-0.263654	43.82	0	-21.8578
MNH-01	24	2	Native community	Autochthonous	49 kPa CO, 0 kPa H2	Native community - corn silage	H2-free	H2-free, native	CO+CO2		Baseline	Autochothonous	Replicate 1	49	0	49	Ethylene-free	35	2B-09	2-5							6.37		673.338	2966.07	0	0	2879.29	106.462	2728.97	345.812	527.546	165.173	0	88.9552	57.8302	0	0	45.3743	0	0.504384	161.864	0	-116.679
MNH-01	31	2	Native community	Autochthonous	49 kPa CO, 0 kPa H2	Native community - corn silage	H2-free	H2-free, native	CO+CO2		Baseline	Autochothonous	Replicate 1	49	0	49	Ethylene-free	35	2B-09	2-5							6.5		641.301	3142.79	0	0	2786.85	361.424	2760.9	350.838	564.013	0	0	0	109.608	0	205.71	115.331	0	0.531301	229.574	0	-145.156
MNH-01	35	2	Native community	Autochthonous	49 kPa CO, 0 kPa H2	Native community - corn silage	H2-free	H2-free, native	CO+CO2		Baseline	Autochothonous	Replicate 1	49	0	49	Ethylene-free	35	2B-09	2-5						12.8857	6.48		606.731	3267.3	0	0	2825.99	150.428	2763.3	329.994	585.384	0	0	0	113.482	191.275	0	106.857	0	0.540672	221.719	0	-145.856
MNH-02	0	2	Native community	Autochthonous	49 kPa CO, 0 kPa H2	Native community - corn silage	H2-free	H2-free, native	CO+CO2		Baseline	Autochothonous	Replicate 2	49	0	49	Ethylene-free	35	2B-10	2-5							6.15		0	537.129	264.793	3685	0	207.09	149.472	0	0	98.9601	0	0	71.0925	0	93.1164	0	0	0	0	0	0
MNH-02	3	2	Native community	Autochthonous	49 kPa CO, 0 kPa H2	Native community - corn silage	H2-free	H2-free, native	CO+CO2		Baseline	Autochothonous	Replicate 2	49	0	49	Ethylene-free	35	2B-10	2-5							5.01	6.45	996.189	601.975	0	3645.97	832.275	0	213.035	65.4489	0	85.5411	0	0	95.4099	115.397	96.582	0	0	-0.120014	29.7753	0	-2.65628
MNH-02	10	2	Native community	Autochthonous	49 kPa CO, 0 kPa H2	Native community - corn silage	H2-free	H2-free, native	CO+CO2		Baseline	Autochothonous	Replicate 2	49	0	49	Ethylene-free	35	2B-10	2-5							4.74	6.53	2400.35	830.894	0	5158.26	1756.03	57.7979	167.08	0	0	53.5855	0	0	123.856	0	0	0	0	-0.100583	27.7063	0	-8.11544
MNH-02	17	2	Native community	Autochthonous	49 kPa CO, 0 kPa H2	Native community - corn silage	H2-free	H2-free, native	CO+CO2		Baseline	Autochothonous	Replicate 2	49	0	49	Ethylene-free	35	2B-10	2-5							6.34		2423.96	831.052	0	3419.22	2204.44	161.22	873.9	143.387	0	140.109	0	0	357.697	0	245.78	141.344	9.53977	0.022155	22.4111	0	-17.4044
MNH-02	24	2	Native community	Autochthonous	49 kPa CO, 0 kPa H2	Native community - corn silage	H2-free	H2-free, native	CO+CO2		Baseline	Autochothonous	Replicate 2	49	0	49	Ethylene-free	35	2B-10	2-5							6.32		2114.17	1424.22	0	0	2231.8	106.462	2582.42	345.812	0	157.218	0	0	175.399	0	199.474	0	0	0.272156	62.2586	0	-29.4077
MNH-02	31	2	Native community	Autochthonous	49 kPa CO, 0 kPa H2	Native community - corn silage	H2-free	H2-free, native	CO+CO2		Baseline	Autochothonous	Replicate 2	49	0	49	Ethylene-free	35	2B-10	2-5							6.38		2100.31	1738.96	0	0	2155.26	361.424	2678.63	350.838	27.3082	0	0	0	98.2399	26.7839	0	70.7728	54.67	0.129826	63.6716	0	-35.8485
MNH-02	35	2	Native community	Autochthonous	49 kPa CO, 0 kPa H2	Native community - corn silage	H2-free	H2-free, native	CO+CO2		Baseline	Autochothonous	Replicate 2	49	0	49	Ethylene-free	35	2B-10	2-5						12.8857	6.4		1808.66	1835.69	0	0	2206.05	150.428	2689.04	329.994	47.8893	0	0	0	0	0	0	127.795	0	0.178546	64.2295	0	-40.9494
MNCO-01	0	2	Native community	Autochthonous	0 kPa CO, 98 kPa H2	Native community - corn silage	CO-free	CO-free, native	H2+CO2	H2+CO2 (no CO inhibition)	Baseline	Autochothonous	Replicate 1	00	98	0	Ethylene-free	35	2B-11	2-6					formate		6.1		0	493.74	323.703	3641.82	0	52.2746	226	25.8652	0	0	0	0	112.996	83.0641	0	0	0	0	0	0	0
MNCO-01	3	2	Native community	Autochthonous	0 kPa CO, 98 kPa H2	Native community - corn silage	CO-free	CO-free, native	H2+CO2	H2+CO2 (no CO inhibition)	Baseline	Autochothonous	Replicate 1	00	98	0	Ethylene-free	35	2B-11	2-6					formate		4.77	6.14	737.188	1229.27	0	2298.1	3028.26	0	141.152	0	0	0	0	0	309.21	0	166.784	0	0	7.58524	134.731	0	0
MNCO-01	10	2	Native community	Autochthonous	0 kPa CO, 98 kPa H2	Native community - corn silage	CO-free	CO-free, native	H2+CO2	H2+CO2 (no CO inhibition)	Baseline	Autochothonous	Replicate 1	00	98	0	Ethylene-free	35	2B-11	2-6					formate		6.1		710.911	1224.8	0	0	5213.74	208.229	346.992	0	0	0	0	127.085	144.903	0	108.221	0	0	9.2652	236.911	0	0
MNCO-01	17	2	Native community	Autochthonous	0 kPa CO, 98 kPa H2	Native community - corn silage	CO-free	CO-free, native	H2+CO2	H2+CO2 (no CO inhibition)	Baseline	Autochothonous	Replicate 1	00	98	0	Ethylene-free	35	2B-11	2-6					formate		6.06		130.105	2121.84	0	0	4533.52	212.064	376.742	129.501	146.157	0	0	0	547.249	199.831	307.033	219.437	0	4.78175	223.849	3.14641	0
MNCO-01	24	2	Native community	Autochthonous	0 kPa CO, 98 kPa H2	Native community - corn silage	CO-free	CO-free, native	H2+CO2	H2+CO2 (no CO inhibition)	Baseline	Autochothonous	Replicate 1	00	98	0	Ethylene-free	35	2B-11	2-6					formate		5.79	6.15	0	3299.23	0	0	4422.55	549.777	406.437	179.441	648.137	0	0	72.3907	78.7792	0	0	115.73	0	-4.36635	148.419	5.06726	0
MNCO-01	31	2	Native community	Autochthonous	0 kPa CO, 98 kPa H2	Native community - corn silage	CO-free	CO-free, native	H2+CO2	H2+CO2 (no CO inhibition)	Baseline	Autochothonous	Replicate 1	00	98	0	Ethylene-free	35	2B-11	2-6					formate		5.96		0	4146.71	0	0	4243.16	450.416	410.759	66.9866	818.272	0	96.9404	107.813	0	0	117.782	96.2984	0	-12.5927	74.9603	2.18627	0
MNCO-01	35	2	Native community	Autochthonous	0 kPa CO, 98 kPa H2	Native community - corn silage	CO-free	CO-free, native	H2+CO2	H2+CO2 (no CO inhibition)	Baseline	Autochothonous	Replicate 1	00	98	0	Ethylene-free	35	2B-11	2-6					formate	12.7273	5.73		0	4895.82	0	0	4073.63	315.97	375.396	77.3256	1083.44	91.1726	87.5377	53.8029	67.0208	0	0	85.7341	0	-19.8265	7.72343	3.29975	0
MNCO-02	0	2	Native community	Autochthonous	0 kPa CO, 98 kPa H2	Native community - corn silage	CO-free	CO-free, native	H2+CO2	H2+CO2 (no CO inhibition)	Baseline	Autochothonous	Replicate 2	00	98	0	Ethylene-free	35	2B-12	2-6					formate		6.15		0	486.493	241.612	3545.31	0	0	148.904	0	0	155.441	0	0	131.734	0	0	0	0	0	0	0	0
MNCO-02	3	2	Native community	Autochthonous	0 kPa CO, 98 kPa H2	Native community - corn silage	CO-free	CO-free, native	H2+CO2	H2+CO2 (no CO inhibition)	Baseline	Autochothonous	Replicate 2	00	98	0	Ethylene-free	35	2B-12	2-6					formate		4.76	5.55	763.554	1335.93	0	2333.24	2671.67	0	136.471	0	0	0	0	0	46.1796	0	0	0	0	7.77623	128.949	0	-0.0394239
MNCO-02	10	2	Native community	Autochthonous	0 kPa CO, 98 kPa H2	Native community - corn silage	CO-free	CO-free, native	H2+CO2	H2+CO2 (no CO inhibition)	Baseline	Autochothonous	Replicate 2	00	98	0	Ethylene-free	35	2B-12	2-6					formate		4.86	5.89	0	5085.4	0	0	5287	0	333.126	79.7418	0	0	0	0	155.862	186.66	0	0	0	-6.20457	87.5123	0	1.71932
MNCO-02	17	2	Native community	Autochthonous	0 kPa CO, 98 kPa H2	Native community - corn silage	CO-free	CO-free, native	H2+CO2	H2+CO2 (no CO inhibition)	Baseline	Autochothonous	Replicate 2	00	98	0	Ethylene-free	35	2B-12	2-6					formate		5.38	5.96	0	6204.74	0	0	4811.97	326.115	408.409	167.267	100.791	419.295	0	68.9704	211.887	0	0	43.0078	48.6742	-17.8186	-13.9323	0.0998277	0.537507
MNCO-02	24	2	Native community	Autochthonous	0 kPa CO, 98 kPa H2	Native community - corn silage	CO-free	CO-free, native	H2+CO2	H2+CO2 (no CO inhibition)	Baseline	Autochothonous	Replicate 2	00	98	0	Ethylene-free	35	2B-12	2-6					formate		5.77	6.07	0	7021.46	0	0	4895.68	255.119	506.346	55.5429	308.135	0	0	141.118	340.439	0	0	62.6858	140.661	-22.5046	-61.0059	0.22952	0.537507
MNCO-02	31	2	Native community	Autochthonous	0 kPa CO, 98 kPa H2	Native community - corn silage	CO-free	CO-free, native	H2+CO2	H2+CO2 (no CO inhibition)	Baseline	Autochothonous	Replicate 2	00	98	0	Ethylene-free	35	2B-12	2-6					formate		5.9		0	7608.47	0	0	4705	350.7	432.998	79.0559	443.091	0	0	124.529	127.313	0	145.161	87.3335	0	-29.6018	-131.134	0.413734	0.537507
MNCO-02	35	2	Native community	Autochthonous	0 kPa CO, 98 kPa H2	Native community - corn silage	CO-free	CO-free, native	H2+CO2	H2+CO2 (no CO inhibition)	Baseline	Autochothonous	Replicate 2	00	98	0	Ethylene-free	35	2B-12	2-6					formate	13.4545	5.81		0	8147.22	0	0	4635.09	537.554	441.289	81.7502	513.479	0	0	340.063	0	0	0	109.446	0	-38.1392	-186.717	0.116947	0.537507
MNHCO-01	0	2	Native community	Autochthonous	0 kPa CO, 0 kPa H2	Native community - corn silage	Only CO2	Only CO2, native	CO2		Baseline	Autochothonous	Replicate 1	00	0	0	Ethylene-free	35	2B-13	2-7							6.15		0	456.724	225.24	3646.81	0	0	158.181	0	0	0	0	0	105.201	42.9964	0	0	0	0	0	0	0
MNHCO-01	3	2	Native community	Autochthonous	0 kPa CO, 0 kPa H2	Native community - corn silage	Only CO2	Only CO2, native	CO2		Baseline	Autochothonous	Replicate 1	00	0	0	Ethylene-free	35	2B-13	2-7							4.78	6.17	596.743	1602.95	0	2136.72	3765.49	0	143.082	0	0	0	0	114.802	565.167	0	0	0	0	11.5696	239.185	0	0
MNHCO-01	10	2	Native community	Autochthonous	0 kPa CO, 0 kPa H2	Native community - corn silage	Only CO2	Only CO2, native	CO2		Baseline	Autochothonous	Replicate 1	00	0	0	Ethylene-free	35	2B-13	2-7							6.04		417.141	2109.6	0	0	5528.43	519.819	293.847	0	0	67.6427	120.486	65.6176	113.591	38.05	198.606	0	0	17.7805	371.613	0	0
MNHCO-01	17	2	Native community	Autochthonous	0 kPa CO, 0 kPa H2	Native community - corn silage	Only CO2	Only CO2, native	CO2		Baseline	Autochothonous	Replicate 1	00	0	0	Ethylene-free	35	2B-13	2-7							5.91		0	3243.25	0	0	4789.95	1238.94	436.603	255.16	59.5305	0	0	530.652	168.68	0	0	245.856	0	17.3463	391.013	0.132074	-0.889036
MNHCO-01	24	2	Native community	Autochthonous	0 kPa CO, 0 kPa H2	Native community - corn silage	Only CO2	Only CO2, native	CO2		Baseline	Autochothonous	Replicate 1	00	0	0	Ethylene-free	35	2B-13	2-7							5.75	6.06	0	3881.15	0	0	4580.31	1273.45	469.821	201.577	240.937	0	0	196.442	0	0	0	211.941	0	17.0581	387.656	0.579591	-0.889036
MNHCO-01	31	2	Native community	Autochthonous	0 kPa CO, 0 kPa H2	Native community - corn silage	Only CO2	Only CO2, native	CO2		Baseline	Autochothonous	Replicate 1	00	0	0	Ethylene-free	35	2B-13	2-7							6.06		0	4000.71	0	0	4531.7	1188.1	455.032	290.604	252.399	0	0	0	175.518	0	0	118.206	0	17.0648	376.021	0.529601	-0.889036
MNHCO-01	35	2	Native community	Autochthonous	0 kPa CO, 0 kPa H2	Native community - corn silage	Only CO2	Only CO2, native	CO2		Baseline	Autochothonous	Replicate 1	00	0	0	Ethylene-free	35	2B-13	2-7						5.81818	6.02		0	4119.3	0	0	4546.08	1455.77	472.995	232.511	330.831	0	0	206.854	0	0	0	220.713	0	17.0754	374.563	0.652621	-0.889036
MNHCO-02	0	2	Native community	Autochthonous	0 kPa CO, 0 kPa H2	Native community - corn silage	Only CO2	Only CO2, native	CO2		Baseline	Autochothonous	Replicate 2	00	0	0	Ethylene-free	35	2B-14	2-7							6.35		0	543.514	242.162	3692.68	0	81.5171	164.564	0	0	158.025	0	0	120.193	0	0	100.654	0	0	0	0	0
MNHCO-02	3	2	Native community	Autochthonous	0 kPa CO, 0 kPa H2	Native community - corn silage	Only CO2	Only CO2, native	CO2		Baseline	Autochothonous	Replicate 2	00	0	0	Ethylene-free	35	2B-14	2-7							4.87	6.29	498.746	1272.41	0	2008.42	3110.11	0	170.894	0	0	0	0	0	206.232	0	212.355	0	0	11.145	196.186	0	0
MNHCO-02	10	2	Native community	Autochthonous	0 kPa CO, 0 kPa H2	Native community - corn silage	Only CO2	Only CO2, native	CO2		Baseline	Autochothonous	Replicate 2	00	0	0	Ethylene-free	35	2B-14	2-7							6.36		279.539	1106.25	0	73.6167	4903.2	419.273	261.278	0	0	233.978	142.15	0	282.832	0	108.974	98.1037	280.099	14.6321	275.561	0	0
MNHCO-02	17	2	Native community	Autochthonous	0 kPa CO, 0 kPa H2	Native community - corn silage	Only CO2	Only CO2, native	CO2		Baseline	Autochothonous	Replicate 2	00	0	0	Ethylene-free	35	2B-14	2-7							6.19		87.229	2274.59	0	0	4212.27	497.431	365.572	100.674	98.7219	54.9918	0	0	178.784	122.517	0	84.3275	0	13.7655	276.615	0	0
MNHCO-02	24	2	Native community	Autochthonous	0 kPa CO, 0 kPa H2	Native community - corn silage	Only CO2	Only CO2, native	CO2		Baseline	Autochothonous	Replicate 2	00	0	0	Ethylene-free	35	2B-14	2-7							6.1		0	2608.13	0	0	4343.7	429.662	389.782	146.12	177.671	0	0	161.577	81.9195	0	0	199.255	0	13.7408	276.618	0	0
MNHCO-02	31	2	Native community	Autochthonous	0 kPa CO, 0 kPa H2	Native community - corn silage	Only CO2	Only CO2, native	CO2		Baseline	Autochothonous	Replicate 2	00	0	0	Ethylene-free	35	2B-14	2-7							6.07		0	2854.88	0	0	4353.44	538.556	379.688	128.552	177.127	0	0	95.8314	77.3233	0	0	176.981	0	13.7354	275.661	0	0
MNHCO-02	35	2	Native community	Autochthonous	0 kPa CO, 0 kPa H2	Native community - corn silage	Only CO2	Only CO2, native	CO2		Baseline	Autochothonous	Replicate 2	00	0	0	Ethylene-free	35	2B-14	2-7						12.5455	6.03		0	2925.59	0	0	4253.26	829.991	413.236	73.6112	172.194	85.734	0	0	131.656	52.8583	0	126.524	0	13.7371	274.719	0	0
MS-01	0	2	Native community	Autochthonous	49 kPa CO, 49 kPa H2	Native community - corn silage	Syngas	Syngas (48 kPa CO), native	H2+CO+CO2	High formate	Baseline	Autochothonous	Replicate 1	49	49	49	Ethylene-free	35	2B-15	2-8					formate		6.11		0	457.074	214.419	3628.57	0	62.7789	186.358	0	0	109.852	0	0	184.492	0	0	0	0	0	0	0	0
MS-01	3	2	Native community	Autochthonous	49 kPa CO, 49 kPa H2	Native community - corn silage	Syngas	Syngas (48 kPa CO), native	H2+CO+CO2	High formate	Baseline	Autochothonous	Replicate 1	49	49	49	Ethylene-free	35	2B-15	2-8					formate		4.97	6.16	0	586.6	0	4123.24	765.057	0	170.812	0	0	97.5189	0	0	116.938	0	113.323	0	0	0.254412	5.22721	0	-3.19996
MS-01	10	2	Native community	Autochthonous	49 kPa CO, 49 kPa H2	Native community - corn silage	Syngas	Syngas (48 kPa CO), native	H2+CO+CO2	High formate	Baseline	Autochothonous	Replicate 1	49	49	49	Ethylene-free	35	2B-15	2-8					formate		4.41	6.35	2059	709.924	0	6265.74	1517.29	476.273	368.466	177.63	0	0	158.769	0	185.866	120.852	178.266	0	0	-0.695093	-1.45195	0	-3.53413
MS-01	17	2	Native community	Autochthonous	49 kPa CO, 49 kPa H2	Native community - corn silage	Syngas	Syngas (48 kPa CO), native	H2+CO+CO2	High formate	Baseline	Autochothonous	Replicate 1	49	49	49	Ethylene-free	35	2B-15	2-8					formate		5.89		2247.43	1475.31	0	2781	1560.92	307.811	2025.32	184.895	0	0	0	0	129.878	0	190.069	0	0	-0.867689	26.2585	0	-15.8702
MS-01	24	2	Native community	Autochthonous	49 kPa CO, 49 kPa H2	Native community - corn silage	Syngas	Syngas (48 kPa CO), native	H2+CO+CO2	High formate	Baseline	Autochothonous	Replicate 1	49	49	49	Ethylene-free	35	2B-15	2-8					formate		5.9		2100.84	1958.46	0	109.98	1611.64	618.011	3281.06	312.769	0	165.257	0	0	346.324	56.1596	0	0	0	-1.82409	58.619	0	-19.7532
MS-01	31	2	Native community	Autochthonous	49 kPa CO, 49 kPa H2	Native community - corn silage	Syngas	Syngas (48 kPa CO), native	H2+CO+CO2	High formate	Baseline	Autochothonous	Replicate 1	49	49	49	Ethylene-free	35	2B-15	2-8					formate		5.98		2158.16	2079.86	0	0	1502.71	695.006	3071.17	746.399	0	0	0	0	0	134.853	177.67	79.7707	0	-3.0448	77.9671	0	-32.2042
MS-01	35	2	Native community	Autochthonous	49 kPa CO, 49 kPa H2	Native community - corn silage	Syngas	Syngas (48 kPa CO), native	H2+CO+CO2	High formate	Baseline	Autochothonous	Replicate 1	49	49	49	Ethylene-free	35	2B-15	2-8					formate	12.8857	5.98		2191.31	1959.9	0	0	1508.52	726.379	3042.47	731.113	0	0	0	0	0	45.9295	0	233.728	0	-2.55341	66.2905	0	-30.4092
MS-02	0	2	Native community	Autochthonous	49 kPa CO, 49 kPa H2	Native community - corn silage	Syngas	Syngas (48 kPa CO), native	H2+CO+CO2	High formate	Baseline	Autochothonous	Replicate 2	49	49	49	Ethylene-free	35	2B-16	2-8					formate		6.13		0	564.315	269.283	3677.81	0	76.6116	140.267	0	0	70.6107	0	0	108.867	76.1467	192.174	0	0	0	0	0	0
MS-02	3	2	Native community	Autochthonous	49 kPa CO, 49 kPa H2	Native community - corn silage	Syngas	Syngas (48 kPa CO), native	H2+CO+CO2	High formate	Baseline	Autochothonous	Replicate 2	49	49	49	Ethylene-free	35	2B-16	2-8					formate		4.97	6.14	1054.51	689.954	0	3545.22	815.883	0	153.465	39.9168	0	0	137.266	0	117.2	38.7618	0	0	0	-0.235794	2.7709	0	0.136385
MS-02	10	2	Native community	Autochthonous	49 kPa CO, 49 kPa H2	Native community - corn silage	Syngas	Syngas (48 kPa CO), native	H2+CO+CO2	High formate	Baseline	Autochothonous	Replicate 2	49	49	49	Ethylene-free	35	2B-16	2-8					formate		4.48	6.47	2312.65	1078.2	0	6034.98	1549.24	0	180.929	80.5232	0	86.6445	0	94.6631	77.6541	0	123.677	0	122.878	-0.106563	1.48426	0	-6.58514
MS-02	17	2	Native community	Autochthonous	49 kPa CO, 49 kPa H2	Native community - corn silage	Syngas	Syngas (48 kPa CO), native	H2+CO+CO2	High formate	Baseline	Autochothonous	Replicate 2	49	49	49	Ethylene-free	35	2B-16	2-8					formate		6.02		2115.14	1237.75	0	2673.22	1818.87	489.8	1809.04	105.185	0	65.3149	0	0	46.5578	0	186.794	96.3961	0	-0.539848	24.0553	0	-13.9997
MS-02	24	2	Native community	Autochthonous	49 kPa CO, 49 kPa H2	Native community - corn silage	Syngas	Syngas (48 kPa CO), native	H2+CO+CO2	High formate	Baseline	Autochothonous	Replicate 2	49	49	49	Ethylene-free	35	2B-16	2-8					formate		6.02		2066.14	1727.59	0	0	2017.19	418.549	3279.77	157.544	0	0	0	0	385.046	209.007	114.944	79.855	0	-0.898457	60.8101	0	-19.1031
MS-02	31	2	Native community	Autochthonous	49 kPa CO, 49 kPa H2	Native community - corn silage	Syngas	Syngas (48 kPa CO), native	H2+CO+CO2	High formate	Baseline	Autochothonous	Replicate 2	49	49	49	Ethylene-free	35	2B-16	2-8					formate		6.08		2098.94	1823.49	0	0	1923.96	461.804	3203.55	326.983	38.7256	0	0	140.335	0	0	125.594	53.5627	0	-1.45978	64.176	0	-25.8434
MS-02	35	2	Native community	Autochthonous	49 kPa CO, 49 kPa H2	Native community - corn silage	Syngas	Syngas (48 kPa CO), native	H2+CO+CO2	High formate	Baseline	Autochothonous	Replicate 2	49	49	49	Ethylene-free	35	2B-16	2-8					formate	11.8182	6.07		2103.66	1765.04	0	0	1857.97	600.766	3145.16	444.932	0	55.9154	0	0	0	88.7251	149.95	70.3641	327.293	-1.54904	62.3367	0	-27.932
2BA-01	0	2	Native community	Autochthonous	49 kPa CO, 49 kPa H2	Native community - corn silage	Abiotic	Abiotic (2nd batch)			Baseline		Replicate 1	49	49	49	Ethylene-free	35	2B-17	2-9				H2+CO2+CO (2nd batch)			6.32		0	642.451	245.04	3732.45	0	0	174.133	0	0	52.1289	0	0	54.8183	0	108.7	0	0	0	0	0	0
2BA-01	3	2	Native community	Autochthonous	49 kPa CO, 49 kPa H2	Native community - corn silage	Abiotic	Abiotic (2nd batch)			Baseline		Replicate 1	49	49	49	Ethylene-free	35	2B-17	2-9				H2+CO2+CO (2nd batch)			6.29		0	610.705	0	3579.22	90.1877	0	168.258	0	0	0	0	0	371.348	0	0	0	49.7804	-0.369463	-6.46157	0	0.428414
2BA-01	10	2	Native community	Autochthonous	49 kPa CO, 49 kPa H2	Native community - corn silage	Abiotic	Abiotic (2nd batch)			Baseline		Replicate 1	49	49	49	Ethylene-free	35	2B-17	2-9				H2+CO2+CO (2nd batch)			6.28		0	301.819	0	3158.07	474.147	514.801	150.243	188.926	0	0	89.102	0	275.74	504.908	1320.76	0	0	-0.297899	-10.0672	0	-9.53246
2BA-01	17	2	Native community	Autochthonous	49 kPa CO, 49 kPa H2	Native community - corn silage	Abiotic	Abiotic (2nd batch)			Baseline		Replicate 1	49	49	49	Ethylene-free	35	2B-17	2-9				H2+CO2+CO (2nd batch)			6.27		0	574.307	0	3643.12	154.679	0	234.229	68.2337	0	99.0056	0	0	172.675	125.227	0	0	0	-1.03278	-12.8525	0	-17.9412
2BA-01	24	2	Native community	Autochthonous	49 kPa CO, 49 kPa H2	Native community - corn silage	Abiotic	Abiotic (2nd batch)			Baseline		Replicate 1	49	49	49	Ethylene-free	35	2B-17	2-9				H2+CO2+CO (2nd batch)			6.25		0	723.768	0	3678.18	110.662	0	204.422	0	0	0	0	0	121.129	306.388	0	0	0	-1.63658	-13.1064	0	-26.8
2BA-01	31	2	Native community	Autochthonous	49 kPa CO, 49 kPa H2	Native community - corn silage	Abiotic	Abiotic (2nd batch)			Baseline		Replicate 1	49	49	49	Ethylene-free	35	2B-17	2-9				H2+CO2+CO (2nd batch)			6.27		0	644.047	308.07	3619.95	0	90.8458	185.462	99.8902	0	0	0	0	148.684	0	158.762	0	0	-2.03505	-16.2708	0	-31.3191
2BA-01	35	2	Native community	Autochthonous	49 kPa CO, 49 kPa H2	Native community - corn silage	Abiotic	Abiotic (2nd batch)			Baseline		Replicate 1	49	49	49	Ethylene-free	35	2B-17	2-9				H2+CO2+CO (2nd batch)		13.4058	6.25		0	664.284	260.744	3608.08	0	0	175.798	0	0	0	0	0	0	92.2843	276.402	116.789	0	-2.16445	-17.4395	0	-33.5148
2BA-02	0	2	Native community	Autochthonous	49 kPa CO, 49 kPa H2	Native community - corn silage	Abiotic	Abiotic (2nd batch)			Baseline		Replicate 2	49	49	49	Ethylene-free	35	2B-18	2-9				H2+CO2+CO (2nd batch)			6.34		0	595.443	196.703	3635.04	0	78.4226	168.825	0	0	49.0673	0	0	107.935	0	95.4961	0	0	0	0	0	0
2BA-02	3	2	Native community	Autochthonous	49 kPa CO, 49 kPa H2	Native community - corn silage	Abiotic	Abiotic (2nd batch)			Baseline		Replicate 2	49	49	49	Ethylene-free	35	2B-18	2-9				H2+CO2+CO (2nd batch)			6.3		0	529.816	0	3632.76	62.2164	0	139.307	47.7806	0	0	0	185.82	58.4964	0	146.111	0	0	-0.220972	-7.20331	0	0.10495
2BA-02	10	2	Native community	Autochthonous	49 kPa CO, 49 kPa H2	Native community - corn silage	Abiotic	Abiotic (2nd batch)			Baseline		Replicate 2	49	49	49	Ethylene-free	35	2B-18	2-9				H2+CO2+CO (2nd batch)			6.29		0	714.22	0	3516.17	49.4235	135.127	230.79	0	31.0823	93.2227	97.0899	271.92	113.658	0	0	90.1674	29.5147	-0.250208	-9.86482	0	-7.96507
2BA-02	17	2	Native community	Autochthonous	49 kPa CO, 49 kPa H2	Native community - corn silage	Abiotic	Abiotic (2nd batch)			Baseline		Replicate 2	49	49	49	Ethylene-free	35	2B-18	2-9				H2+CO2+CO (2nd batch)			6.25		0	788.806	233.003	3501.48	0	0	171.984	55.6969	0	95.2684	151.884	0	132.937	35.7405	0	52.6699	0	-1.08343	-13.883	0	-17.2081
2BA-02	24	2	Native community	Autochthonous	49 kPa CO, 49 kPa H2	Native community - corn silage	Abiotic	Abiotic (2nd batch)			Baseline		Replicate 2	49	49	49	Ethylene-free	35	2B-18	2-9				H2+CO2+CO (2nd batch)			6.24		0	671.579	383.659	3626.01	0	0	219.375	0	0	0	0	0	149.394	0	272.617	0	0	-1.6102	-17.2787	0	-25.0772
2BA-02	31	2	Native community	Autochthonous	49 kPa CO, 49 kPa H2	Native community - corn silage	Abiotic	Abiotic (2nd batch)			Baseline		Replicate 2	49	49	49	Ethylene-free	35	2B-18	2-9				H2+CO2+CO (2nd batch)			6.28		0	689.927	370.202	3607.94	0	193.561	198.519	0	0	0	0	0	0	0	160.547	0	0	-1.91841	-19.4653	0	-31.6045
2BA-02	35	2	Native community	Autochthonous	49 kPa CO, 49 kPa H2	Native community - corn silage	Abiotic	Abiotic (2nd batch)			Baseline		Replicate 2	49	49	49	Ethylene-free	35	2B-18	2-9				H2+CO2+CO (2nd batch)		13.0909	6.25		0	707.952	239.481	3542.85	0	0	183.347	182.758	0	0	0	0	105.25	0	0	147.363	0	-1.94584	-21.1834	0	-35.1758
R0CO-01	0	3	Enriched community	Adapted	0 kPa CO, 98 kPa H2	Enriched community	0 kPa CO	0 kPa CO	0 kPa CO (98 kPa H2)	H2+CO2 (no CO inhibition)	Baseline	Adapted (washed cells)	Replicate 1	00	98	0	Ethylene-free	38	3B-01	3-1	Effect of CO	CO + ethylene			formate		6.14		0	540.388	395.491	3668.44	0	0	149.289	0	0	130.244	0	0	0	0	0	0	0	0	0	0	0
R0CO-01	3	3	Enriched community	Adapted	0 kPa CO, 98 kPa H2	Enriched community	0 kPa CO	0 kPa CO	0 kPa CO (98 kPa H2)	H2+CO2 (no CO inhibition)	Baseline	Adapted (washed cells)	Replicate 1	00	98	0	Ethylene-free	38	3B-01	3-1	Effect of CO	CO + ethylene			formate		4.86	5.94	600.039	1734.13	0	1224.06	3209.21	57.6491	950.47	172.07	0	160.686	0	0	282.491	0	243.169	0	0	10.9492	184.216	0	0
R0CO-01	10	3	Enriched community	Adapted	0 kPa CO, 98 kPa H2	Enriched community	0 kPa CO	0 kPa CO	0 kPa CO (98 kPa H2)	H2+CO2 (no CO inhibition)	Baseline	Adapted (washed cells)	Replicate 1	00	98	0	Ethylene-free	38	3B-01	3-1	Effect of CO	CO + ethylene			formate		5.54	6.04	0	4365.73	0	0	3166.4	423.842	1953.27	259.855	0	56.4718	0	0	53.7113	136.865	0	0	0	-6.48803	183.382	3.27139	0
R0CO-01	17	3	Enriched community	Adapted	0 kPa CO, 98 kPa H2	Enriched community	0 kPa CO	0 kPa CO	0 kPa CO (98 kPa H2)	H2+CO2 (no CO inhibition)	Baseline	Adapted (washed cells)	Replicate 1	00	98	0	Ethylene-free	38	3B-01	3-1	Effect of CO	CO + ethylene			formate		6.03		0	4302.97	0	0	3048.61	536.863	2052.1	269.919	31.0822	0	0	0	27.2846	73.1935	78.4871	40.5923	0	-38.662	39.9755	73.937	0
R0CO-01	24	3	Enriched community	Adapted	0 kPa CO, 98 kPa H2	Enriched community	0 kPa CO	0 kPa CO	0 kPa CO (98 kPa H2)	H2+CO2 (no CO inhibition)	Baseline	Adapted (washed cells)	Replicate 1	00	98	0	Ethylene-free	38	3B-01	3-1	Effect of CO	CO + ethylene			formate		6.01		0	4257.86	0	0	3113.09	576.281	2069.77	245.647	50.9165	0	0	0	154.973	81.6083	0	30.3553	0	-70.4956	-111.808	145.433	0
R0CO-01	31	3	Enriched community	Adapted	0 kPa CO, 98 kPa H2	Enriched community	0 kPa CO	0 kPa CO	0 kPa CO (98 kPa H2)	H2+CO2 (no CO inhibition)	Baseline	Adapted (washed cells)	Replicate 1	00	98	0	Ethylene-free	38	3B-01	3-1	Effect of CO	CO + ethylene			formate		6.02		0	4135.43	0	0	3175.4	532.869	2121.28	269.066	63.2775	0	0	0	26.3802	59.0578	0	25.4963	0	-102.609	-262.316	217.403	0
R0CO-01	38	3	Enriched community	Adapted	0 kPa CO, 98 kPa H2	Enriched community	0 kPa CO	0 kPa CO	0 kPa CO (98 kPa H2)	H2+CO2 (no CO inhibition)	Baseline	Adapted (washed cells)	Replicate 1	00	98	0	Ethylene-free	38	3B-01	3-1	Effect of CO	CO + ethylene			formate	12.5	6.06		0	4127.39	0	31.9884	3251.17	624.463	2136.3	281.043	48.6394	0	0	0	56.6583	77.6417	57.405	0	31.7723	-134.281	-412.531	286.446	0
R0CO-02	0	3	Enriched community	Adapted	0 kPa CO, 98 kPa H2	Enriched community	0 kPa CO	0 kPa CO	0 kPa CO (98 kPa H2)	H2+CO2 (no CO inhibition)	Baseline	Adapted (washed cells)	Replicate 2	00	98	0	Ethylene-free	38	3B-02	3-1	Effect of CO	CO + ethylene			formate		6.18		0	468.111	286.433	3589.75	0	0	136.911	0	0	0	0	0	0	0	215.858	0	0	0	0	0	0
R0CO-02	3	3	Enriched community	Adapted	0 kPa CO, 98 kPa H2	Enriched community	0 kPa CO	0 kPa CO	0 kPa CO (98 kPa H2)	H2+CO2 (no CO inhibition)	Baseline	Adapted (washed cells)	Replicate 2	00	98	0	Ethylene-free	38	3B-02	3-1	Effect of CO	CO + ethylene			formate		5.14	5.93	379.806	1834.09	0	0	2630.63	125.166	1569.59	85.8433	0	271.866	0	0	0	92.5379	0	0	0	9.01589	157.531	0	0
R0CO-02	10	3	Enriched community	Adapted	0 kPa CO, 98 kPa H2	Enriched community	0 kPa CO	0 kPa CO	0 kPa CO (98 kPa H2)	H2+CO2 (no CO inhibition)	Baseline	Adapted (washed cells)	Replicate 2	00	98	0	Ethylene-free	38	3B-02	3-1	Effect of CO	CO + ethylene			formate		5.41	6.05	0	4472.47	0	0	2831.29	551.62	1759.12	207.392	0	0	0	0	274.148	137.481	0	0	0	-22.9979	14.0183	29.9854	0
R0CO-02	17	3	Enriched community	Adapted	0 kPa CO, 98 kPa H2	Enriched community	0 kPa CO	0 kPa CO	0 kPa CO (98 kPa H2)	H2+CO2 (no CO inhibition)	Baseline	Adapted (washed cells)	Replicate 2	00	98	0	Ethylene-free	38	3B-02	3-1	Effect of CO	CO + ethylene			formate		5.99		0	4184.57	0	0	2837.43	511.402	1809.69	260.326	37.4711	0	0	0	43.0345	122.799	0	68.5972	76.2772	-54.8242	-127.797	100.933	0
R0CO-02	24	3	Enriched community	Adapted	0 kPa CO, 98 kPa H2	Enriched community	0 kPa CO	0 kPa CO	0 kPa CO (98 kPa H2)	H2+CO2 (no CO inhibition)	Baseline	Adapted (washed cells)	Replicate 2	00	98	0	Ethylene-free	38	3B-02	3-1	Effect of CO	CO + ethylene			formate		6		0	4205.66	0	36.2247	2971.62	528.225	1878.69	284.082	58.3548	0	0	0	26.5	80.4543	67.7264	36.5662	182.632	-86.5553	-273.112	171.231	0
R0CO-02	31	3	Enriched community	Adapted	0 kPa CO, 98 kPa H2	Enriched community	0 kPa CO	0 kPa CO	0 kPa CO (98 kPa H2)	H2+CO2 (no CO inhibition)	Baseline	Adapted (washed cells)	Replicate 2	00	98	0	Ethylene-free	38	3B-02	3-1	Effect of CO	CO + ethylene			formate		6.02		0	3986.25	0	0	2944.57	578.307	1892.23	302.696	45.5093	0	0	0	0	106.619	0	39.3785	0	-118.614	-417.248	241.365	0
R0CO-02	38	3	Enriched community	Adapted	0 kPa CO, 98 kPa H2	Enriched community	0 kPa CO	0 kPa CO	0 kPa CO (98 kPa H2)	H2+CO2 (no CO inhibition)	Baseline	Adapted (washed cells)	Replicate 2	00	98	0	Ethylene-free	38	3B-02	3-1	Effect of CO	CO + ethylene			formate	11.0708	6.04		0	3972.8	0	0	2975.31	738.057	1895.35	318.778	72.9895	0	0	0	49.9572	92.0313	0	24.3415	57.165	-150.276	-561.89	309.8	-0.51087
R3CO-01	0	3	Enriched community	Adapted	5 kPa CO, 93 kPa H2	Enriched community	5 kPa CO	5 kPa CO	5 kPa CO (93 kPa H2)		Baseline	Adapted (washed cells)	Replicate 1	5	93	5	Ethylene-free	38	3B-03	3-2	Effect of CO	CO + ethylene					6.18		0	455.026	247.349	3496.98	0	0	147.612	0	0	0	0	0	0	0	0	0	0	0	0	0	0
R3CO-01	3	3	Enriched community	Adapted	5 kPa CO, 93 kPa H2	Enriched community	5 kPa CO	5 kPa CO	5 kPa CO (93 kPa H2)		Baseline	Adapted (washed cells)	Replicate 1	5	93	5	Ethylene-free	38	3B-03	3-2	Effect of CO	CO + ethylene					4.68	6.25	979.252	1302.49	0	2807.07	2020.98	0	917.885	0	0	88.588	0	0	0	0	0	0	0	4.33682	90.0045	0	-0.932489
R3CO-01	10	3	Enriched community	Adapted	5 kPa CO, 93 kPa H2	Enriched community	5 kPa CO	5 kPa CO	5 kPa CO (93 kPa H2)		Baseline	Adapted (washed cells)	Replicate 1	5	93	5	Ethylene-free	38	3B-03	3-2	Effect of CO	CO + ethylene					5.57	6.1	0	4705.67	0	0	2342.14	390.506	3150.43	261.664	0	0	0	0	53.1916	123.02	0	0	16.7363	-10.4294	62.0514	0.439727	-15.9086
R3CO-01	17	3	Enriched community	Adapted	5 kPa CO, 93 kPa H2	Enriched community	5 kPa CO	5 kPa CO	5 kPa CO (93 kPa H2)		Baseline	Adapted (washed cells)	Replicate 1	5	93	5	Ethylene-free	38	3B-03	3-2	Effect of CO	CO + ethylene					6		0	4594.8	0	0	2071.86	438.951	3084.64	444.433	40.788	0	0	0	72.5311	77.4391	55.5321	40.2764	0	-38.5837	-54.0996	60.509	-23.4328
R3CO-01	24	3	Enriched community	Adapted	5 kPa CO, 93 kPa H2	Enriched community	5 kPa CO	5 kPa CO	5 kPa CO (93 kPa H2)		Baseline	Adapted (washed cells)	Replicate 1	5	93	5	Ethylene-free	38	3B-03	3-2	Effect of CO	CO + ethylene					5.94		0	4815.88	0	0	2027.51	535.839	3176.5	548.628	200.555	0	0	0	49.4862	68.092	0	43.0754	86.2577	-69.9553	-181.711	128.976	-42.5779
R3CO-01	31	3	Enriched community	Adapted	5 kPa CO, 93 kPa H2	Enriched community	5 kPa CO	5 kPa CO	5 kPa CO (93 kPa H2)		Baseline	Adapted (washed cells)	Replicate 1	5	93	5	Ethylene-free	38	3B-03	3-2	Effect of CO	CO + ethylene					5.84	6.16	0	4894.24	0	0	2053.14	560.625	3194.57	530.455	249.629	0	0	0	66.2627	135.803	0	77.172	0	-92.2875	-274.867	176.196	-57.1313
R3CO-01	38	3	Enriched community	Adapted	5 kPa CO, 93 kPa H2	Enriched community	5 kPa CO	5 kPa CO	5 kPa CO (93 kPa H2)		Baseline	Adapted (washed cells)	Replicate 1	5	93	5	Ethylene-free	38	3B-03	3-2	Effect of CO	CO + ethylene				13.1148	6.05		58.1875	5126.93	0	0	2049.99	497.933	3230.34	582.133	242.132	107.589	0	0	23.8839	99.6498	0	44.73	0	-107.437	-337.97	205.439	-73.6173
R3CO-02	0	3	Enriched community	Adapted	5 kPa CO, 93 kPa H2	Enriched community	5 kPa CO	5 kPa CO	5 kPa CO (93 kPa H2)		Baseline	Adapted (washed cells)	Replicate 2	5	93	5	Ethylene-free	38	3B-04	3-2	Effect of CO	CO + ethylene					6.15		0	525.049	228.685	3488.31	0	0	143.368	0	0	0	0	0	0	0	0	0	0	0	0	0	0
R3CO-02	3	3	Enriched community	Adapted	5 kPa CO, 93 kPa H2	Enriched community	5 kPa CO	5 kPa CO	5 kPa CO (93 kPa H2)		Baseline	Adapted (washed cells)	Replicate 2	5	93	5	Ethylene-free	38	3B-04	3-2	Effect of CO	CO + ethylene					4.66	6.05	988.85	1148.35	0	2913.27	1985.18	0	926.401	0	0	0	0	0	129.656	0	0	0	0	4.07629	83.8429	0	-0.52703
R3CO-02	10	3	Enriched community	Adapted	5 kPa CO, 93 kPa H2	Enriched community	5 kPa CO	5 kPa CO	5 kPa CO (93 kPa H2)		Baseline	Adapted (washed cells)	Replicate 2	5	93	5	Ethylene-free	38	3B-04	3-2	Effect of CO	CO + ethylene					5.57	6.08	0	4921.54	0	0	2259.07	370.719	3035.71	276.667	45.257	0	0	0	0	42.1846	0	73.0167	0	-13.8174	25.7439	0.727465	-17.6357
R3CO-02	17	3	Enriched community	Adapted	5 kPa CO, 93 kPa H2	Enriched community	5 kPa CO	5 kPa CO	5 kPa CO (93 kPa H2)		Baseline	Adapted (washed cells)	Replicate 2	5	93	5	Ethylene-free	38	3B-04	3-2	Effect of CO	CO + ethylene					5.98		0	4563.63	0	0	2115.33	422.058	2979.75	389.275	33.6359	0	0	0	107.543	55.734	0	47.4164	0	-42.7874	-94.435	62.0756	-25.5113
R3CO-02	24	3	Enriched community	Adapted	5 kPa CO, 93 kPa H2	Enriched community	5 kPa CO	5 kPa CO	5 kPa CO (93 kPa H2)		Baseline	Adapted (washed cells)	Replicate 2	5	93	5	Ethylene-free	38	3B-04	3-2	Effect of CO	CO + ethylene					5.94		0	4671.89	0	0	2062.9	463.88	3048.08	418.247	164.864	0	0	0	52.9828	72.0456	0	55.8686	44.1691	-73.9998	-217.545	130.275	-44.1288
R3CO-02	31	3	Enriched community	Adapted	5 kPa CO, 93 kPa H2	Enriched community	5 kPa CO	5 kPa CO	5 kPa CO (93 kPa H2)		Baseline	Adapted (washed cells)	Replicate 2	5	93	5	Ethylene-free	38	3B-04	3-2	Effect of CO	CO + ethylene					5.84	6.18	0	4877.27	0	42.8281	2161.67	435.696	3153.63	451.454	198.277	0	0	0	41.5691	66.5792	0	58.9236	4.38373	-95.4605	-304.077	174.914	-57.9954
R3CO-02	38	3	Enriched community	Adapted	5 kPa CO, 93 kPa H2	Enriched community	5 kPa CO	5 kPa CO	5 kPa CO (93 kPa H2)		Baseline	Adapted (washed cells)	Replicate 2	5	93	5	Ethylene-free	38	3B-04	3-2	Effect of CO	CO + ethylene				14.8014	6.01		0	5364.73	0	0	2145.05	452.33	3151.2	494.444	228.937	0	0	0	40.6149	43.6191	0	47.7906	15.8925	-111.269	-373.862	201.973	-76.0057
R6CO-01	0	3	Enriched community	Adapted	9 kPa CO, 89 kPa H2	Enriched community	9 kPa CO	9 kPa CO	9 kPa CO (89 kPa H2)	9 kPa CO	Baseline	Adapted (washed cells)	Replicate 1	09	89	9	Ethylene-free	38	3B-05	3-3	Effect of CO				formate		6.19		0	492.253	258.517	3672.82	0	0	172.216	0	0	0	0	0	0	0	0	0	0	0	0	0	0
R6CO-01	3	3	Enriched community	Adapted	9 kPa CO, 89 kPa H2	Enriched community	9 kPa CO	9 kPa CO	9 kPa CO (89 kPa H2)	9 kPa CO	Baseline	Adapted (washed cells)	Replicate 1	09	89	9	Ethylene-free	38	3B-05	3-3	Effect of CO				formate		4.71	6.23	1152.62	1183.24	0	3221.17	1407.98	0	967.923	0	0	0	0	0	147.449	0	0	0	0	1.51138	48.6588	0	0.538558
R6CO-01	10	3	Enriched community	Adapted	9 kPa CO, 89 kPa H2	Enriched community	9 kPa CO	9 kPa CO	9 kPa CO (89 kPa H2)	9 kPa CO	Baseline	Adapted (washed cells)	Replicate 1	09	89	9	Ethylene-free	38	3B-05	3-3	Effect of CO				formate		6.07		690.467	2619.95	0	0	1185.68	443.389	3053.21	515.081	0	0	0	0	95.0832	177.634	0	0	0	0.837857	114.654	0	-16.7362
R6CO-01	17	3	Enriched community	Adapted	9 kPa CO, 89 kPa H2	Enriched community	9 kPa CO	9 kPa CO	9 kPa CO (89 kPa H2)	9 kPa CO	Baseline	Adapted (washed cells)	Replicate 1	09	89	9	Ethylene-free	38	3B-05	3-3	Effect of CO				formate		6.05		0	3680.48	0	0	1057.41	419.295	3008.96	667.183	88.966	0	0	0	59.8016	56.4158	0	40.1464	0	-19.4294	78.7905	32.8699	-55.5752
R6CO-01	24	3	Enriched community	Adapted	9 kPa CO, 89 kPa H2	Enriched community	9 kPa CO	9 kPa CO	9 kPa CO (89 kPa H2)	9 kPa CO	Baseline	Adapted (washed cells)	Replicate 1	09	89	9	Ethylene-free	38	3B-05	3-3	Effect of CO				formate		5.84	6.1	44.2798	4003.32	0	0	1121.06	512.3	3126.75	638.631	83.9447	90.8151	0	0	0	74.2402	0	55.3069	109.829	-27.929	53.8147	51.6889	-71.7138
R6CO-01	31	3	Enriched community	Adapted	9 kPa CO, 89 kPa H2	Enriched community	9 kPa CO	9 kPa CO	9 kPa CO (89 kPa H2)	9 kPa CO	Baseline	Adapted (washed cells)	Replicate 1	09	89	9	Ethylene-free	38	3B-05	3-3	Effect of CO				formate		5.83	6.17	43.6577	4948.67	0	0	1067.94	355.456	3197.02	736.706	181.958	86.1431	0	0	104.477	70.1325	0	53.4843	0	-30.4194	70.9745	51.7914	-111.524
R6CO-01	38	3	Enriched community	Adapted	9 kPa CO, 89 kPa H2	Enriched community	9 kPa CO	9 kPa CO	9 kPa CO (89 kPa H2)	9 kPa CO	Baseline	Adapted (washed cells)	Replicate 1	09	89	9	Ethylene-free	38	3B-05	3-3	Effect of CO				formate	11.8182	5.83		0	5949.11	0	0	1002.14	394.892	3080.27	757.833	343.267	0	79.8894	27.523	64.1708	104.941	0	61.7567	0	-37.9031	45.1942	51.8714	-150.124
R6CO-02	0	3	Enriched community	Adapted	9 kPa CO, 89 kPa H2	Enriched community	9 kPa CO	9 kPa CO	9 kPa CO (89 kPa H2)	9 kPa CO	Baseline	Adapted (washed cells)	Replicate 2	09	89	9	Ethylene-free	38	3B-06	3-3	Effect of CO				formate		6.22		0	485.66	257.28	3414.77	0	0	135.144	0	0	0	0	0	0	0	0	0	0	0	0	0	0
R6CO-02	3	3	Enriched community	Adapted	9 kPa CO, 89 kPa H2	Enriched community	9 kPa CO	9 kPa CO	9 kPa CO (89 kPa H2)	9 kPa CO	Baseline	Adapted (washed cells)	Replicate 2	09	89	9	Ethylene-free	38	3B-06	3-3	Effect of CO				formate		4.6	6.3	1095.69	1130.79	0	3674.2	1284.39	0	864.198	147.41	0	137.958	0	0	0	131.567	296.042	0	0	1.41709	38.2947	0	-0.778342
R6CO-02	10	3	Enriched community	Adapted	9 kPa CO, 89 kPa H2	Enriched community	9 kPa CO	9 kPa CO	9 kPa CO (89 kPa H2)	9 kPa CO	Baseline	Adapted (washed cells)	Replicate 2	09	89	9	Ethylene-free	38	3B-06	3-3	Effect of CO				formate		5.8	5.98	156.563	3579.47	0	0	1344.42	276.454	4204.98	173.601	28.1154	0	0	0	0	58.1233	0	0	18.4228	-0.892664	129.8	0	-19.2086
R6CO-02	17	3	Enriched community	Adapted	9 kPa CO, 89 kPa H2	Enriched community	9 kPa CO	9 kPa CO	9 kPa CO (89 kPa H2)	9 kPa CO	Baseline	Adapted (washed cells)	Replicate 2	09	89	9	Ethylene-free	38	3B-06	3-3	Effect of CO				formate		5.47	6.07	0	5199.53	0	0	1293.23	293.698	3999.3	447.979	73.659	0	0	25.072	40.9026	73.1217	0	46.3521	0	-15.43	53.6787	5.55757	-40.231
R6CO-02	24	3	Enriched community	Adapted	9 kPa CO, 89 kPa H2	Enriched community	9 kPa CO	9 kPa CO	9 kPa CO (89 kPa H2)	9 kPa CO	Baseline	Adapted (washed cells)	Replicate 2	09	89	9	Ethylene-free	38	3B-06	3-3	Effect of CO				formate		6.01		0	5452.34	0	34.2673	1297.9	310.974	4112.33	662.62	89.255	0	0	0	36.3851	59.656	69.6346	58.7649	125.654	-29.4531	-21.1005	21.0031	-54.8988
R6CO-02	31	3	Enriched community	Adapted	9 kPa CO, 89 kPa H2	Enriched community	9 kPa CO	9 kPa CO	9 kPa CO (89 kPa H2)	9 kPa CO	Baseline	Adapted (washed cells)	Replicate 2	09	89	9	Ethylene-free	38	3B-06	3-3	Effect of CO				formate		5.95		0	5694.6	0	0	1297.13	318.889	4168.33	531.028	191.181	66.54	0	0	32.8218	103.064	54.7912	34.514	0	-47.4123	-90.9365	56.0137	-75.8517
R6CO-02	38	3	Enriched community	Adapted	9 kPa CO, 89 kPa H2	Enriched community	9 kPa CO	9 kPa CO	9 kPa CO (89 kPa H2)	9 kPa CO	Baseline	Adapted (washed cells)	Replicate 2	09	89	9	Ethylene-free	38	3B-06	3-3	Effect of CO				formate	13.4545	5.89		0	5714.29	0	37.5924	1279.78	399.541	4144.93	569.634	215.677	0	0	0	32.1153	43.8894	0	28.2583	67.7665	-57.9566	-133.979	77.6546	-88.7344
R10CO-01	0	3	Enriched community	Adapted	15 kPa CO, 83 kPa H2	Enriched community	15 kPa CO	15 kPa CO	15 kPa CO (83 kPa H2)		Baseline	Adapted (washed cells)	Replicate 1	15	83	15	Ethylene-free	38	3B-07	3-4	Effect of CO						6.22		0	464.381	409.964	3582.46	0	0	186.872	79.2805	0	0	0	0	0	0	201.589	0	0	0	0	0	0
R10CO-01	3	3	Enriched community	Adapted	15 kPa CO, 83 kPa H2	Enriched community	15 kPa CO	15 kPa CO	15 kPa CO (83 kPa H2)		Baseline	Adapted (washed cells)	Replicate 1	15	83	15	Ethylene-free	38	3B-07	3-4	Effect of CO						4.63	6.23	1219.09	1219.37	0	3707.67	1078.97	0	880.726	0	0	0	0	0	67.2727	0	0	0	0	0.676067	33.4014	0	0.191302
R10CO-01	10	3	Enriched community	Adapted	15 kPa CO, 83 kPa H2	Enriched community	15 kPa CO	15 kPa CO	15 kPa CO (83 kPa H2)		Baseline	Adapted (washed cells)	Replicate 1	15	83	15	Ethylene-free	38	3B-07	3-4	Effect of CO						5.84	6	783.512	3004.1	0	0	1115.81	49.0008	4026.63	233.601	0	0	0	0	48.3602	81.8191	0	0	0	-0.382478	121.489	0	-21.8892
R10CO-01	17	3	Enriched community	Adapted	15 kPa CO, 83 kPa H2	Enriched community	15 kPa CO	15 kPa CO	15 kPa CO (83 kPa H2)		Baseline	Adapted (washed cells)	Replicate 1	15	83	15	Ethylene-free	38	3B-07	3-4	Effect of CO						5.82	5.92	0	4323.71	0	0	986.431	411.46	3787.34	605.287	84.7745	46.3501	0	40.0155	0	92.2631	0	54.0501	149.955	-7.61691	146.38	0	-84.4737
R10CO-01	24	3	Enriched community	Adapted	15 kPa CO, 83 kPa H2	Enriched community	15 kPa CO	15 kPa CO	15 kPa CO (83 kPa H2)		Baseline	Adapted (washed cells)	Replicate 1	15	83	15	Ethylene-free	38	3B-07	3-4	Effect of CO						5.8	6.02	0	4842.82	0	0	972.026	313.886	3834.73	666.042	161.35	0	58.9573	0	46.3545	80.2866	0	46.5059	0	-9.80387	185.706	2.171	-140.35
R10CO-01	31	3	Enriched community	Adapted	15 kPa CO, 83 kPa H2	Enriched community	15 kPa CO	15 kPa CO	15 kPa CO (83 kPa H2)		Baseline	Adapted (washed cells)	Replicate 1	15	83	15	Ethylene-free	38	3B-07	3-4	Effect of CO						5.78	6.07	0	5653.93	0	0	874.166	416.829	3772.99	760.697	237.804	70.491	0	0	0	74.435	70.7425	72.1773	143.669	-13.7248	211.929	4.62049	-204.891
R10CO-01	38	3	Enriched community	Adapted	15 kPa CO, 83 kPa H2	Enriched community	15 kPa CO	15 kPa CO	15 kPa CO (83 kPa H2)		Baseline	Adapted (washed cells)	Replicate 1	15	83	15	Ethylene-free	38	3B-07	3-4	Effect of CO					13.6116	5.8		54.6715	6768.29	0	0	891.956	523.911	3831.77	860.6	303.749	0	68.807	0	94.0747	104.224	0	60.9835	363.425	-18.313	214.545	5.31037	-256.51
R10CO-02	0	3	Enriched community	Adapted	15 kPa CO, 83 kPa H2	Enriched community	15 kPa CO	15 kPa CO	15 kPa CO (83 kPa H2)		Baseline	Adapted (washed cells)	Replicate 2	15	83	15	Ethylene-free	38	3B-08	3-4	Effect of CO						6.18		0	568.147	283.303	3597.81	0	0	161.365	0	0	0	0	0	0	0	0	0	0	0	0	0	0
R10CO-02	3	3	Enriched community	Adapted	15 kPa CO, 83 kPa H2	Enriched community	15 kPa CO	15 kPa CO	15 kPa CO (83 kPa H2)		Baseline	Adapted (washed cells)	Replicate 2	15	83	15	Ethylene-free	38	3B-08	3-4	Effect of CO						4.66	7.39	1057.12	1106.62	0	3706.08	1018.94	0	888.054	0	0	0	0	0	176.147	0	0	0	0	0.621366	30.0998	0	-0.196543
R10CO-02	10	3	Enriched community	Adapted	15 kPa CO, 83 kPa H2	Enriched community	15 kPa CO	15 kPa CO	15 kPa CO (83 kPa H2)		Baseline	Adapted (washed cells)	Replicate 2	15	83	15	Ethylene-free	38	3B-08	3-4	Effect of CO						6.5		116.976	5008.34	0	0	1013.89	0	3690.64	186.018	0	0	0	0	165.237	126.055	0	76.3726	0	-5.12826	33.5416	0	-31.7153
R10CO-02	17	3	Enriched community	Adapted	15 kPa CO, 83 kPa H2	Enriched community	15 kPa CO	15 kPa CO	15 kPa CO (83 kPa H2)		Baseline	Adapted (washed cells)	Replicate 2	15	83	15	Ethylene-free	38	3B-08	3-4	Effect of CO						6.18		122.023	5923.86	0	0	965.51	141.272	3711.61	230.975	47.298	0	0	0	41.088	82.2366	0	74.3026	0	-9.35685	67.5578	0	-93.4271
R10CO-02	24	3	Enriched community	Adapted	15 kPa CO, 83 kPa H2	Enriched community	15 kPa CO	15 kPa CO	15 kPa CO (83 kPa H2)		Baseline	Adapted (washed cells)	Replicate 2	15	83	15	Ethylene-free	38	3B-08	3-4	Effect of CO						6.06		65.1792	6792.01	0	52.7037	1011.51	176.718	3967.49	345.311	50.147	0	42.4829	67.099	43.3905	72.0204	0	75.2689	0	-9.99882	111.48	0.765701	-138.081
R10CO-02	31	3	Enriched community	Adapted	15 kPa CO, 83 kPa H2	Enriched community	15 kPa CO	15 kPa CO	15 kPa CO (83 kPa H2)		Baseline	Adapted (washed cells)	Replicate 2	15	83	15	Ethylene-free	38	3B-08	3-4	Effect of CO						6		50.2564	7179.86	0	0	952.745	133.937	4001.39	385.497	73.3463	50.1934	0	0	33.3433	57.5934	63.9184	69.2289	0	-11.0502	145.897	3.27289	-174.15
R10CO-02	38	3	Enriched community	Adapted	15 kPa CO, 83 kPa H2	Enriched community	15 kPa CO	15 kPa CO	15 kPa CO (83 kPa H2)		Baseline	Adapted (washed cells)	Replicate 2	15	83	15	Ethylene-free	38	3B-08	3-4	Effect of CO					9.10747	5.9		0	7634.12	0	0	971.043	184.124	4004.61	530.69	181.286	85.6686	0	0	91.6868	101.725	0	73.5817	0	-14.4056	154.819	7.08036	-216.338
R20CO-01	0	3	Enriched community	Adapted	30 kPa CO, 68 kPa H2	Enriched community	30 kPa CO	30 kPa CO	30 kPa CO (68 kPa H2)		Baseline	Adapted (washed cells)	Replicate 1	30	68	30	Ethylene-free	38	3B-09	3-5	Effect of CO						6.22		0	521.725	263.445	3596.64	0	0	145.342	0	0	0	0	0	0	0	0	0	0	0	0	0	0
R20CO-01	3	3	Enriched community	Adapted	30 kPa CO, 68 kPa H2	Enriched community	30 kPa CO	30 kPa CO	30 kPa CO (68 kPa H2)		Baseline	Adapted (washed cells)	Replicate 1	30	68	30	Ethylene-free	38	3B-09	3-5	Effect of CO						4.61	6.22	1363.85	1224.82	0	4128.92	983.278	0	847.664	0	0	0	0	0	0	0	0	0	0	0.263622	20.1514	0	1.12163
R20CO-01	10	3	Enriched community	Adapted	30 kPa CO, 68 kPa H2	Enriched community	30 kPa CO	30 kPa CO	30 kPa CO (68 kPa H2)		Baseline	Adapted (washed cells)	Replicate 1	30	68	30	Ethylene-free	38	3B-09	3-5	Effect of CO						5.6	6.01	767.965	3165.34	0	0	916.501	229.953	4867.99	103.418	0	0	0	0	213.774	77.3944	0	113.472	0	-0.277971	116.253	0	-24.7699
R20CO-01	17	3	Enriched community	Adapted	30 kPa CO, 68 kPa H2	Enriched community	30 kPa CO	30 kPa CO	30 kPa CO (68 kPa H2)		Baseline	Adapted (washed cells)	Replicate 1	30	68	30	Ethylene-free	38	3B-09	3-5	Effect of CO						6		0	3925.89	0	0	1037.13	0	4818.99	56.6586	27.3129	0	0	27.1672	49.6139	63.3071	63.3634	78.9919	0	-2.94323	200.516	0	-92.4642
R20CO-01	24	3	Enriched community	Adapted	30 kPa CO, 68 kPa H2	Enriched community	30 kPa CO	30 kPa CO	30 kPa CO (68 kPa H2)		Baseline	Adapted (washed cells)	Replicate 1	30	68	30	Ethylene-free	38	3B-09	3-5	Effect of CO						5.5	6.07	0	6185.57	0	0	1064.23	206.708	4556.6	310.09	73.5144	0	0	0	24.5423	60.8634	0	62.2665	0	-13.718	175.431	0	-156.305
R20CO-01	31	3	Enriched community	Adapted	30 kPa CO, 68 kPa H2	Enriched community	30 kPa CO	30 kPa CO	30 kPa CO (68 kPa H2)		Baseline	Adapted (washed cells)	Replicate 1	30	68	30	Ethylene-free	38	3B-09	3-5	Effect of CO						5.91		0	6320.99	0	0	1024.84	164.667	4929.77	205.171	110.498	59.8073	0	91.9689	57.7131	101.507	0	72.9347	0	-15.9452	190.8	0	-213.675
R20CO-01	38	3	Enriched community	Adapted	30 kPa CO, 68 kPa H2	Enriched community	30 kPa CO	30 kPa CO	30 kPa CO (68 kPa H2)		Baseline	Adapted (washed cells)	Replicate 1	30	68	30	Ethylene-free	38	3B-09	3-5	Effect of CO					12.1597	5.66		0	7503.31	0	0	1083.98	232.568	5058.28	203.749	106.033	0	43.6227	0	58.8128	61.7468	0	86.5072	88.8776	-18.6073	229.507	0	-297.155
R20CO-02	0	3	Enriched community	Adapted	30 kPa CO, 68 kPa H2	Enriched community	30 kPa CO	30 kPa CO	30 kPa CO (68 kPa H2)		Baseline	Adapted (washed cells)	Replicate 2	30	68	30	Ethylene-free	38	3B-10	3-5	Effect of CO						6.21		0	466.282	251.473	3524.35	0	0	139.271	0	0	0	0	0	103.182	0	0	0	0	0	0	0	0
R20CO-02	3	3	Enriched community	Adapted	30 kPa CO, 68 kPa H2	Enriched community	30 kPa CO	30 kPa CO	30 kPa CO (68 kPa H2)		Baseline	Adapted (washed cells)	Replicate 2	30	68	30	Ethylene-free	38	3B-10	3-5	Effect of CO						4.6	6.2	1121.48	940.56	0	3782.27	985.516	0	750.501	0	0	0	0	0	0	0	0	0	0	0.315823	25.7334	0	0.47926
R20CO-02	10	3	Enriched community	Adapted	30 kPa CO, 68 kPa H2	Enriched community	30 kPa CO	30 kPa CO	30 kPa CO (68 kPa H2)		Baseline	Adapted (washed cells)	Replicate 2	30	68	30	Ethylene-free	38	3B-10	3-5	Effect of CO						5.52	5.94	0	4518.64	0	0	978.745	229.953	4501.72	103.418	0	0	0	0	98.9818	70.1718	0	62.339	0	-7.2203	104.123	0	-62.1247
R20CO-02	17	3	Enriched community	Adapted	30 kPa CO, 68 kPa H2	Enriched community	30 kPa CO	30 kPa CO	30 kPa CO (68 kPa H2)		Baseline	Adapted (washed cells)	Replicate 2	30	68	30	Ethylene-free	38	3B-10	3-5	Effect of CO						5.44	6.08	0	6152.74	0	0	1106.69	0	4558.81	56.6586	66.128	0	0	0	95.4589	89.5751	0	125.331	0	-18.1061	114.443	0	-149.05
R20CO-02	24	3	Enriched community	Adapted	30 kPa CO, 68 kPa H2	Enriched community	30 kPa CO	30 kPa CO	30 kPa CO (68 kPa H2)		Baseline	Adapted (washed cells)	Replicate 2	30	68	30	Ethylene-free	38	3B-10	3-5	Effect of CO						6.02		0	5921.47	0	0	1084.48	206.708	5017.28	310.09	51.3867	40.9501	0	0	0	53.3126	0	75.7461	0	-19.04	121.841	0	-157.007
R20CO-02	31	3	Enriched community	Adapted	30 kPa CO, 68 kPa H2	Enriched community	30 kPa CO	30 kPa CO	30 kPa CO (68 kPa H2)		Baseline	Adapted (washed cells)	Replicate 2	30	68	30	Ethylene-free	38	3B-10	3-5	Effect of CO						5.89		0	6700.59	0	0	1072.33	164.667	4671.66	205.171	127.777	0	0	0	70.7117	52.6619	0	66.747	80.0254	-22.0677	147.67	0	-225.048
R20CO-02	38	3	Enriched community	Adapted	30 kPa CO, 68 kPa H2	Enriched community	30 kPa CO	30 kPa CO	30 kPa CO (68 kPa H2)		Baseline	Adapted (washed cells)	Replicate 2	30	68	30	Ethylene-free	38	3B-10	3-5	Effect of CO					12.5227	5.73		0	7429.2	0	0	1039.97	232.568	4694.67	203.749	194.952	0	0	0	146.86	47.4839	0	93.3808	0	-23.2984	186.303	0	-288.407
RE0CO-01	0	3	Enriched community	Adapted	0 kPa CO, 98 kPa H2, C2H4	Enriched community	0 kPa CO	0 kPa CO with ethylene	0 kPa CO (98 kPa H2)		With ethylene	Adapted (washed cells)	Replicate 1	00	98	0	With ethylene	38	3B-11	3-6		CO + ethylene					6.18		0	526.803	279.362	3553.68	0	0	218.739	0	0	0	0	0	0	0	362.96	0	0	0	0	0	0
RE0CO-01	3	3	Enriched community	Adapted	0 kPa CO, 98 kPa H2, C2H4	Enriched community	0 kPa CO	0 kPa CO with ethylene	0 kPa CO (98 kPa H2)		With ethylene	Adapted (washed cells)	Replicate 1	00	98	0	With ethylene	38	3B-11	3-6		CO + ethylene					4.78	5.86	482.574	2032.25	0	1337.43	3276.1	53.0581	1086.52	217.924	0	0	0	0	95.935	0	310.226	111.763	0	11.4849	182.625	0	0
RE0CO-01	10	3	Enriched community	Adapted	0 kPa CO, 98 kPa H2, C2H4	Enriched community	0 kPa CO	0 kPa CO with ethylene	0 kPa CO (98 kPa H2)		With ethylene	Adapted (washed cells)	Replicate 1	00	98	0	With ethylene	38	3B-11	3-6		CO + ethylene					5.34	6.09	0	4984.93	0	0	3337.96	443.711	2216.65	218.821	0	248.329	0	0	0	105.969	0	53.759	0	-11.27	131.812	0	0
RE0CO-01	17	3	Enriched community	Adapted	0 kPa CO, 98 kPa H2, C2H4	Enriched community	0 kPa CO	0 kPa CO with ethylene	0 kPa CO (98 kPa H2)		With ethylene	Adapted (washed cells)	Replicate 1	00	98	0	With ethylene	38	3B-11	3-6		CO + ethylene					5.77	6.07	0	5427.15	0	0	3117.17	745.011	2190.26	333.407	84.1509	0	0	0	38.1332	100.121	0	38.4983	0	-25.8868	42.6048	12.4017	0
RE0CO-01	24	3	Enriched community	Adapted	0 kPa CO, 98 kPa H2, C2H4	Enriched community	0 kPa CO	0 kPa CO with ethylene	0 kPa CO (98 kPa H2)		With ethylene	Adapted (washed cells)	Replicate 1	00	98	0	With ethylene	38	3B-11	3-6		CO + ethylene					6.13		0	5428.01	0	40.7438	3070.8	737.56	2267.61	378.083	64.2059	0	0	0	51.6806	64.3892	0	35.6815	124.638	-56.4172	-97.7436	72.0278	0
RE0CO-01	31	3	Enriched community	Adapted	0 kPa CO, 98 kPa H2, C2H4	Enriched community	0 kPa CO	0 kPa CO with ethylene	0 kPa CO (98 kPa H2)		With ethylene	Adapted (washed cells)	Replicate 1	00	98	0	With ethylene	38	3B-11	3-6		CO + ethylene					6.03		0	5431.46	0	0	3107.26	781.078	2285.95	440.709	93.7402	0	0	0	43.7878	54.3072	0	47.1353	52.2286	-72.2851	-175.735	99.3792	0
RE0CO-01	38	3	Enriched community	Adapted	0 kPa CO, 98 kPa H2, C2H4	Enriched community	0 kPa CO	0 kPa CO with ethylene	0 kPa CO (98 kPa H2)		With ethylene	Adapted (washed cells)	Replicate 1	00	98	0	With ethylene	38	3B-11	3-6		CO + ethylene				10.7078	6.02		86.7191	5654.38	0	0	3215.59	966.531	2384.21	455.211	156.343	0	0	0	61.8377	115.273	0	43.8739	132.042	-86.9347	-246.326	127.452	0
RE0CO-02	0	3	Enriched community	Adapted	0 kPa CO, 98 kPa H2, C2H4	Enriched community	0 kPa CO	0 kPa CO with ethylene	0 kPa CO (98 kPa H2)		With ethylene	Adapted (washed cells)	Replicate 2	00	98	0	With ethylene	38	3B-12	3-6		CO + ethylene					6.14		0	487.228	367.339	3633.59	0	0	169.523	0	0	0	0	0	0	0	0	0	0	0	0	0	0
RE0CO-02	3	3	Enriched community	Adapted	0 kPa CO, 98 kPa H2, C2H4	Enriched community	0 kPa CO	0 kPa CO with ethylene	0 kPa CO (98 kPa H2)		With ethylene	Adapted (washed cells)	Replicate 2	00	98	0	With ethylene	38	3B-12	3-6		CO + ethylene					5.24	6.04	310.222	1290.97	0	0	4004.77	361.416	920.527	205.839	0	0	0	0	193.5	0	0	0	0	12.1744	84.8755	0	0
RE0CO-02	10	3	Enriched community	Adapted	0 kPa CO, 98 kPa H2, C2H4	Enriched community	0 kPa CO	0 kPa CO with ethylene	0 kPa CO (98 kPa H2)		With ethylene	Adapted (washed cells)	Replicate 2	00	98	0	With ethylene	38	3B-12	3-6		CO + ethylene					5.56	6.09	0	3968.58	0	0	3853.06	484.696	1161.71	125.254	48.9441	0	91.958	322.462	78.1878	0	0	0	111.776	-9.82564	32.8491	0.11924	0
RE0CO-02	17	3	Enriched community	Adapted	0 kPa CO, 98 kPa H2, C2H4	Enriched community	0 kPa CO	0 kPa CO with ethylene	0 kPa CO (98 kPa H2)		With ethylene	Adapted (washed cells)	Replicate 2	00	98	0	With ethylene	38	3B-12	3-6		CO + ethylene					5.92		0	4048.13	0	0	3557.03	844.587	1185.83	266.349	86.2379	0	42.3465	168.294	69.0687	74.265	0	26.6949	0	-39.0022	-106.402	51.937	0
RE0CO-02	24	3	Enriched community	Adapted	0 kPa CO, 98 kPa H2, C2H4	Enriched community	0 kPa CO	0 kPa CO with ethylene	0 kPa CO (98 kPa H2)		With ethylene	Adapted (washed cells)	Replicate 2	00	98	0	With ethylene	38	3B-12	3-6		CO + ethylene					5.92		0	4004.09	0	0	3404.67	992.776	1231.74	261.053	72.1839	0	0	128.476	74.5312	49.9658	0	48.3268	0	-58.7636	-199.858	90.9964	0
RE0CO-02	31	3	Enriched community	Adapted	0 kPa CO, 98 kPa H2, C2H4	Enriched community	0 kPa CO	0 kPa CO with ethylene	0 kPa CO (98 kPa H2)		With ethylene	Adapted (washed cells)	Replicate 2	00	98	0	With ethylene	38	3B-12	3-6		CO + ethylene					5.8	6.15	0	4240.83	0	40.0195	3540.54	1172.06	1299.7	286.018	105.24	39.1181	0	122.678	213.953	77.4193	118.967	39.5077	108.008	-75.1332	-279.838	121.028	0
RE0CO-02	38	3	Enriched community	Adapted	0 kPa CO, 98 kPa H2, C2H4	Enriched community	0 kPa CO	0 kPa CO with ethylene	0 kPa CO (98 kPa H2)		With ethylene	Adapted (washed cells)	Replicate 2	00	98	0	With ethylene	38	3B-12	3-6		CO + ethylene					6.09		0	4208.58	0	0	3608.85	1258.05	1326.55	294.127	126.697	0	0	100.804	76.8164	54.9667	0	30.8432	219.408	-90.1252	-353.022	152.207	0
RE3CO-01	0	3	Enriched community	Adapted	5 kPa CO, 93 kPa H2, C2H4	Enriched community	5 kPa CO	5 kPa CO with ethylene	5 kPa CO (93 kPa H2)		With ethylene	Adapted (washed cells)	Replicate 1	5	93	5	With ethylene	38	3B-13	3-7		CO + ethylene					6.12		0	500.736	278.415	3503.26	0	0	145.422	0	0	0	0	0	0	0	0	130.536	0	0	0	0	0
RE3CO-01	3	3	Enriched community	Adapted	5 kPa CO, 93 kPa H2, C2H4	Enriched community	5 kPa CO	5 kPa CO with ethylene	5 kPa CO (93 kPa H2)		With ethylene	Adapted (washed cells)	Replicate 1	5	93	5	With ethylene	38	3B-13	3-7		CO + ethylene					4.64	5.85	1056.29	1337.44	0	3062.69	1696.37	153.554	1019.6	0	0	0	0	0	0	0	0	0	42.183	3.46397	72.7355	0	-0.302181
RE3CO-01	10	3	Enriched community	Adapted	5 kPa CO, 93 kPa H2, C2H4	Enriched community	5 kPa CO	5 kPa CO with ethylene	5 kPa CO (93 kPa H2)		With ethylene	Adapted (washed cells)	Replicate 1	5	93	5	With ethylene	38	3B-13	3-7		CO + ethylene					5.16	5.95	0	5367.53	0	0	1793.02	74.6898	4291.2	234.121	0	0	0	0	224.839	31.3096	0	160.087	60.1564	-14.5788	33.6488	0.0548704	-15.2133
RE3CO-01	17	3	Enriched community	Adapted	5 kPa CO, 93 kPa H2, C2H4	Enriched community	5 kPa CO	5 kPa CO with ethylene	5 kPa CO (93 kPa H2)		With ethylene	Adapted (washed cells)	Replicate 1	5	93	5	With ethylene	38	3B-13	3-7		CO + ethylene					5.33	6.06	0	7133.32	0	0	1904.2	184.449	4065.8	266.419	78.0506	77.5537	0	0	59.6983	20.9962	0	45.3229	0	-32.0096	-81.8215	6.62146	-32.371
RE3CO-01	24	3	Enriched community	Adapted	5 kPa CO, 93 kPa H2, C2H4	Enriched community	5 kPa CO	5 kPa CO with ethylene	5 kPa CO (93 kPa H2)		With ethylene	Adapted (washed cells)	Replicate 1	5	93	5	With ethylene	38	3B-13	3-7		CO + ethylene					5.86	6.06	74.1185	7508.74	0	0	1788.33	333.412	4025.01	463.368	251.59	0	0	0	43.2344	52.4251	0	57.1881	44.3961	-36.3963	-90.705	15.4699	-50.7325
RE3CO-01	31	3	Enriched community	Adapted	5 kPa CO, 93 kPa H2, C2H4	Enriched community	5 kPa CO	5 kPa CO with ethylene	5 kPa CO (93 kPa H2)		With ethylene	Adapted (washed cells)	Replicate 1	5	93	5	With ethylene	38	3B-13	3-7		CO + ethylene					5.95		0	8217.35	0	40.522	1707.04	462.304	3934.14	681.019	405.56	0	0	0	0	68.3019	0	94.2915	0	-46.7968	-135.524	21.3661	-68.5373
RE3CO-01	38	3	Enriched community	Adapted	5 kPa CO, 93 kPa H2, C2H4	Enriched community	5 kPa CO	5 kPa CO with ethylene	5 kPa CO (93 kPa H2)		With ethylene	Adapted (washed cells)	Replicate 1	5	93	5	With ethylene	38	3B-13	3-7		CO + ethylene				11.3924	5.84		49.723	8632.85	0	0	1506.59	664.195	3680.66	912.423	570.551	0	103.109	41.2089	43.136	30.6994	0	105.398	262.201	-54.3193	-174.301	24.4348	-86.6624
RE3CO-02	0	3	Enriched community	Adapted	5 kPa CO, 93 kPa H2, C2H4	Enriched community	5 kPa CO	5 kPa CO with ethylene	5 kPa CO (93 kPa H2)		With ethylene	Adapted (washed cells)	Replicate 2	5	93	5	With ethylene	38	3B-14	3-7		CO + ethylene					6.15		0	475.052	313.757	3660.17	0	35.0426	151.169	0	0	0	0	0	0	0	0	70.2335	0	0	0	0	0
RE3CO-02	3	3	Enriched community	Adapted	5 kPa CO, 93 kPa H2, C2H4	Enriched community	5 kPa CO	5 kPa CO with ethylene	5 kPa CO (93 kPa H2)		With ethylene	Adapted (washed cells)	Replicate 2	5	93	5	With ethylene	38	3B-14	3-7		CO + ethylene					4.61	6.06	916.58	1206.13	0	3356.85	1584.76	0	820.21	0	0	0	0	0	286.716	0	0	0	0	3.26993	68.0549	0	-0.205707
RE3CO-02	10	3	Enriched community	Adapted	5 kPa CO, 93 kPa H2, C2H4	Enriched community	5 kPa CO	5 kPa CO with ethylene	5 kPa CO (93 kPa H2)		With ethylene	Adapted (washed cells)	Replicate 2	5	93	5	With ethylene	38	3B-14	3-7		CO + ethylene					5.3	6.06	0	5014.58	0	0	1688.95	254.833	3854.33	251.773	0	0	0	0	102.225	161.821	0	49.2441	114.454	-14.6802	33.6218	0	-14.8348
RE3CO-02	17	3	Enriched community	Adapted	5 kPa CO, 93 kPa H2, C2H4	Enriched community	5 kPa CO	5 kPa CO with ethylene	5 kPa CO (93 kPa H2)		With ethylene	Adapted (washed cells)	Replicate 2	5	93	5	With ethylene	38	3B-14	3-7		CO + ethylene					5.6	6.16	0	6008.42	0	0	1759.64	240.102	3903.98	299.644	118.998	0	72.2946	0	60.4442	64.0673	59.6281	78.5118	0	-30.93	-46.3353	17.1327	-33.0034
RE3CO-02	24	3	Enriched community	Adapted	5 kPa CO, 93 kPa H2, C2H4	Enriched community	5 kPa CO	5 kPa CO with ethylene	5 kPa CO (93 kPa H2)		With ethylene	Adapted (washed cells)	Replicate 2	5	93	5	With ethylene	38	3B-14	3-7		CO + ethylene					6.03		79.6317	6394.49	0	0	1652.07	345.531	3931.11	419.825	210.713	0	0	0	79.406	30.7508	0	52.6774	0	-37.7537	-78.7722	25.5245	-49.8301
RE3CO-02	31	3	Enriched community	Adapted	5 kPa CO, 93 kPa H2, C2H4	Enriched community	5 kPa CO	5 kPa CO with ethylene	5 kPa CO (93 kPa H2)		With ethylene	Adapted (washed cells)	Replicate 2	5	93	5	With ethylene	38	3B-14	3-7		CO + ethylene					5.94		57.6791	6519.1	0	0	1515.12	374.859	3835.57	541.793	249.443	0	0	0	76.6654	75.3148	0	61.1238	0	-42.9629	-89.5117	31.5538	-67.3333
RE3CO-02	38	3	Enriched community	Adapted	5 kPa CO, 93 kPa H2, C2H4	Enriched community	5 kPa CO	5 kPa CO with ethylene	5 kPa CO (93 kPa H2)		With ethylene	Adapted (washed cells)	Replicate 2	5	93	5	With ethylene	38	3B-14	3-7		CO + ethylene					5.94		42.5979	6591.38	0	44.2116	1426.24	434.24	3727.95	738.739	319.862	0	0	23.8779	43.8845	66.1895	0	47.1894	67.6122	-48.2129	-113.498	39.7114	-72.2716
RF6CO-01	0	3	Enriched community	Adapted	9 kPa CO, 89 kPa H2, Formate	Enriched community	9 kPa CO	9 kPa CO with formate	9 kPa CO (89 kPa H2)	9 kPa CO + 5 g L-1 formate	With formate	Adapted (washed cells)	Replicate 1	09	89	9	Ethylene-free	38	3B-15	3-8					formate		4	6.27	4634.29	609.028	287.855	3378.02	0	0	193.659	0	0	0	160.052	0	235.367	0	147.209	0	0	0	0	0	0
RF6CO-01	3	3	Enriched community	Adapted	9 kPa CO, 89 kPa H2, Formate	Enriched community	9 kPa CO	9 kPa CO with formate	9 kPa CO (89 kPa H2)	9 kPa CO + 5 g L-1 formate	With formate	Adapted (washed cells)	Replicate 1	09	89	9	Ethylene-free	38	3B-15	3-8					formate		4.93	6.14	4987.87	844.92	0	4983.21	914.286	0	116.364	0	0	0	0	0	0	0	0	0	0	1.3888	25.3251	0	-0.200027
RF6CO-01	10	3	Enriched community	Adapted	9 kPa CO, 89 kPa H2, Formate	Enriched community	9 kPa CO	9 kPa CO with formate	9 kPa CO (89 kPa H2)	9 kPa CO + 5 g L-1 formate	With formate	Adapted (washed cells)	Replicate 1	09	89	9	Ethylene-free	38	3B-15	3-8					formate		6.22		4601.37	693.777	0	0	3867.72	0	1834.68	255.694	0	289.248	0	0	212.974	0	0	0	0	4.30131	139.87	0	-8.36257
RF6CO-01	17	3	Enriched community	Adapted	9 kPa CO, 89 kPa H2, Formate	Enriched community	9 kPa CO	9 kPa CO with formate	9 kPa CO (89 kPa H2)	9 kPa CO + 5 g L-1 formate	With formate	Adapted (washed cells)	Replicate 1	09	89	9	Ethylene-free	38	3B-15	3-8					formate		6.5		2407.73	2678.33	0	0	2449.64	313.082	1809.27	161.619	214.412	0	183.061	340.163	41.2165	0	0	130.899	30.9315	3.8002	205.389	0.388999	-33.7499
RF6CO-01	24	3	Enriched community	Adapted	9 kPa CO, 89 kPa H2, Formate	Enriched community	9 kPa CO	9 kPa CO with formate	9 kPa CO (89 kPa H2)	9 kPa CO + 5 g L-1 formate	With formate	Adapted (washed cells)	Replicate 1	09	89	9	Ethylene-free	38	3B-15	3-8					formate		6.61		2418.76	2396.61	0	0	3381.7	228.258	1765.87	97.9672	295.397	65.9344	0	0	0	21.2271	0	93.2539	0	2.37583	219.35	4.62615	-40.5675
RF6CO-01	31	3	Enriched community	Adapted	9 kPa CO, 89 kPa H2, Formate	Enriched community	9 kPa CO	9 kPa CO with formate	9 kPa CO (89 kPa H2)	9 kPa CO + 5 g L-1 formate	With formate	Adapted (washed cells)	Replicate 1	09	89	9	Ethylene-free	38	3B-15	3-8					formate		6.65	6.12	1945.14	2690.77	0	0	2913.64	720.22	1722.24	284.434	302.986	0	0	25.1027	31.0099	55.7511	0	108.41	0	1.46293	223.819	0.823713	-48.6363
RF6CO-01	38	3	Enriched community	Adapted	9 kPa CO, 89 kPa H2, Formate	Enriched community	9 kPa CO	9 kPa CO with formate	9 kPa CO (89 kPa H2)	9 kPa CO + 5 g L-1 formate	With formate	Adapted (washed cells)	Replicate 1	09	89	9	Ethylene-free	38	3B-15	3-8					formate	12.5683	6.31		1314.55	3044.65	0	0	2862.2	719.815	1757.24	321.198	398.23	0	0	44.6981	109.515	23.2169	0	118.689	0	-0.230201	256.224	5.1118	-53.141
RF6CO-02	0	3	Enriched community	Adapted	9 kPa CO, 89 kPa H2, Formate	Enriched community	9 kPa CO	9 kPa CO with formate	9 kPa CO (89 kPa H2)	9 kPa CO + 5 g L-1 formate	With formate	Adapted (washed cells)	Replicate 2	09	89	9	Ethylene-free	38	3B-16	3-8					formate		4	6.26	4057.1	752.342	115.773	3229.8	0	0	135.594	0	0	0	0	0	64.2441	0	0	0	0	0	0	0	0
RF6CO-02	3	3	Enriched community	Adapted	9 kPa CO, 89 kPa H2, Formate	Enriched community	9 kPa CO	9 kPa CO with formate	9 kPa CO (89 kPa H2)	9 kPa CO + 5 g L-1 formate	With formate	Adapted (washed cells)	Replicate 2	09	89	9	Ethylene-free	38	3B-16	3-8					formate		4.93	6.19	5043.79	804.341	0	4688.24	900.331	90.1581	227.301	0	0	0	115.278	86.5413	0	0	0	0	0	1.26008	23.4594	0	-0.0812476
RF6CO-02	10	3	Enriched community	Adapted	9 kPa CO, 89 kPa H2, Formate	Enriched community	9 kPa CO	9 kPa CO with formate	9 kPa CO (89 kPa H2)	9 kPa CO + 5 g L-1 formate	With formate	Adapted (washed cells)	Replicate 2	09	89	9	Ethylene-free	38	3B-16	3-8					formate		6.24		3929.64	1872.62	0	0	2787.93	0	2012.93	108.948	159.101	87.3448	0	0	209.078	0	0	60.0676	0	2.65517	136.093	0	-20.519
RF6CO-02	17	3	Enriched community	Adapted	9 kPa CO, 89 kPa H2, Formate	Enriched community	9 kPa CO	9 kPa CO with formate	9 kPa CO (89 kPa H2)	9 kPa CO + 5 g L-1 formate	With formate	Adapted (washed cells)	Replicate 2	09	89	9	Ethylene-free	38	3B-16	3-8					formate		6.56		3063.64	1952.82	0	0	3492.25	150.306	1765.51	100.813	233.294	0	59.8539	44.6107	109.991	34.9237	0	86.6086	0	2.79266	216.337	0	-56.7439
RF6CO-02	24	3	Enriched community	Adapted	9 kPa CO, 89 kPa H2, Formate	Enriched community	9 kPa CO	9 kPa CO with formate	9 kPa CO (89 kPa H2)	9 kPa CO + 5 g L-1 formate	With formate	Adapted (washed cells)	Replicate 2	09	89	9	Ethylene-free	38	3B-16	3-8					formate		6.66		1873.24	2957.31	0	0	1880.18	910.424	1722.82	558.168	219.866	0	0	358.019	88.0281	0	0	107.654	147.613	2.52861	256.366	0.403687	-82.853
RF6CO-02	31	3	Enriched community	Adapted	9 kPa CO, 89 kPa H2, Formate	Enriched community	9 kPa CO	9 kPa CO with formate	9 kPa CO (89 kPa H2)	9 kPa CO + 5 g L-1 formate	With formate	Adapted (washed cells)	Replicate 2	09	89	9	Ethylene-free	38	3B-16	3-8					formate		7.13	6.13	58.3947	3529.23	0	0	2014.56	815.225	1749.21	546.978	219.211	0	49.2511	208.308	61.6711	21.3075	0	120.851	0	-19.9031	220.938	48.9318	-117.108
RF6CO-02	38	3	Enriched community	Adapted	9 kPa CO, 89 kPa H2, Formate	Enriched community	9 kPa CO	9 kPa CO with formate	9 kPa CO (89 kPa H2)	9 kPa CO + 5 g L-1 formate	With formate	Adapted (washed cells)	Replicate 2	09	89	9	Ethylene-free	38	3B-16	3-8					formate	11.9782	6.18		0	3716.23	0	0	2222.36	1003.33	1812.11	570.352	294.658	0	0	120.909	29.6478	79.2296	0	136.357	144.772	-38.5963	207.401	85.9727	-138.656
3BA-01	0	3	Native community	Autochthonous	0 kPa CO, 98 kPa H2	Native community - corn silage	Abiotic	Abiotic (3rd batch)			Baseline		Replicate 1	00	98	0	Ethylene-free	38	3B-17	3-9				H2+CO2 (3rd batch)			6.02		0	606.7	291.416	3774.26	0	0	160.613	0	0	0	0	0	0	0	0	0	0	0	0	0	0
3BA-01	3	3	Native community	Autochthonous	0 kPa CO, 98 kPa H2	Native community - corn silage	Abiotic	Abiotic (3rd batch)			Baseline		Replicate 1	00	98	0	Ethylene-free	38	3B-17	3-9				H2+CO2 (3rd batch)			6.05		0	625.225	300.32	3691.47	0	0	194.604	0	0	0	0	0	100.661	0	0	0	0	0.0906923	-0.525853	0	0
3BA-01	10	3	Native community	Autochthonous	0 kPa CO, 98 kPa H2	Native community - corn silage	Abiotic	Abiotic (3rd batch)			Baseline		Replicate 1	00	98	0	Ethylene-free	38	3B-17	3-9				H2+CO2 (3rd batch)			6.02		0	598.401	210.029	3686.67	0	0	195.395	71.7689	0	0	0	0	0	90.536	185.221	0	0	-0.655739	-10.5914	1.76981	0
3BA-01	17	3	Native community	Autochthonous	0 kPa CO, 98 kPa H2	Native community - corn silage	Abiotic	Abiotic (3rd batch)			Baseline		Replicate 1	00	98	0	Ethylene-free	38	3B-17	3-9				H2+CO2 (3rd batch)			6.02		0	581.546	222.821	3579.49	0	0	177.662	0	0	0	0	0	37.2211	56.2238	0	0	0	-2.31368	-13.1659	4.80075	0
3BA-01	24	3	Native community	Autochthonous	0 kPa CO, 98 kPa H2	Native community - corn silage	Abiotic	Abiotic (3rd batch)			Baseline		Replicate 1	00	98	0	Ethylene-free	38	3B-17	3-9				H2+CO2 (3rd batch)			6.03		0	539.629	221.618	3570.66	0	92.9189	168.216	0	0	0	0	0	75.3574	0	95.0008	0	0	-4.0914	-20.4113	7.49822	0
3BA-01	31	3	Native community	Autochthonous	0 kPa CO, 98 kPa H2	Native community - corn silage	Abiotic	Abiotic (3rd batch)			Baseline		Replicate 1	00	98	0	Ethylene-free	38	3B-17	3-9				H2+CO2 (3rd batch)			6.03		0	614.635	312.804	3664.14	0	0	215.58	30.9094	0	0	0	39.9725	27.7429	0	129.376	0	0	-4.23959	-20.3937	4.63756	0
3BA-01	38	3	Native community	Autochthonous	0 kPa CO, 98 kPa H2	Native community - corn silage	Abiotic	Abiotic (3rd batch)			Baseline		Replicate 1	00	98	0	Ethylene-free	38	3B-17	3-9				H2+CO2 (3rd batch)		12.8391	6.07		0	561.744	317.239	3718.7	0	0	212.908	0	0	0	0	0	73.8455	0	174.807	0	0	-6.08629	-31.3671	5.64177	0
3BA-02	0	3	Native community	Autochthonous	0 kPa CO, 98 kPa H2	Native community - corn silage	Abiotic	Abiotic (3rd batch)			Baseline		Replicate 2	00	98	0	Ethylene-free	38	3B-18	3-9				H2+CO2 (3rd batch)			6		0	608.551	347.283	3684.81	0	0	163.67	0	0	0	0	0	202.917	0	0	0	0	0	0	0	0
3BA-02	3	3	Native community	Autochthonous	0 kPa CO, 98 kPa H2	Native community - corn silage	Abiotic	Abiotic (3rd batch)			Baseline		Replicate 2	00	98	0	Ethylene-free	38	3B-18	3-9				H2+CO2 (3rd batch)			6.06		0	577.731	270.081	3735.3	0	0	180.444	0	0	0	0	0	0	132.059	0	0	0	0.158316	-6.0699	0	0
3BA-02	10	3	Native community	Autochthonous	0 kPa CO, 98 kPa H2	Native community - corn silage	Abiotic	Abiotic (3rd batch)			Baseline		Replicate 2	00	98	0	Ethylene-free	38	3B-18	3-9				H2+CO2 (3rd batch)			6.05		0	623.075	300.524	3652.63	0	156.795	180.483	0	0	0	0	0	305.1	0	225.013	0	0	-0.889195	-9.4268	0	0
3BA-02	17	3	Native community	Autochthonous	0 kPa CO, 98 kPa H2	Native community - corn silage	Abiotic	Abiotic (3rd batch)			Baseline		Replicate 2	00	98	0	Ethylene-free	38	3B-18	3-9				H2+CO2 (3rd batch)			6.02		0	544.025	235.496	3649.96	0	25.6403	158.4	0	0	54.0156	0	0	47.385	0	110.623	0	6.2736	-1.53612	-9.68325	0.326136	0
3BA-02	24	3	Native community	Autochthonous	0 kPa CO, 98 kPa H2	Native community - corn silage	Abiotic	Abiotic (3rd batch)			Baseline		Replicate 2	00	98	0	Ethylene-free	38	3B-18	3-9				H2+CO2 (3rd batch)			6.06		0	547.723	230.098	3640.63	0	64.0841	171.59	0	0	0	0	0	53.3981	0	114.801	0	0	-2.26553	-12.268	0.569142	0
3BA-02	31	3	Native community	Autochthonous	0 kPa CO, 98 kPa H2	Native community - corn silage	Abiotic	Abiotic (3rd batch)			Baseline		Replicate 2	00	98	0	Ethylene-free	38	3B-18	3-9				H2+CO2 (3rd batch)			6.06		0	596.225	281.634	3691.25	0	0	170.261	0	0	0	0	0	0	49.6502	112.256	40.1217	0	-2.78745	-14.4827	0.362276	0
3BA-02	38	3	Native community	Autochthonous	0 kPa CO, 98 kPa H2	Native community - corn silage	Abiotic	Abiotic (3rd batch)			Baseline		Replicate 2	00	98	0	Ethylene-free	38	3B-18	3-9				H2+CO2 (3rd batch)		12.5455	6.1		0	570.324	281.654	3758.67	0	0	177.214	0	0	0	0	0	0	0	239.033	0	0	-3.289	-21.5269	1.02561	0
1B-Inoc-MS		1	Native community	Autochthonous	inoculum		Inoculum				Inoculum
1B-Inoc-EC		1	Enriched community	Adapted	inoculum		Inoculum				Inoculum
2B-Inoc-MS		2	Native community	Autochthonous	inoculum		Inoculum				Inoculum
2B-Inoc-EC		2	Enriched community	Adapted	inoculum		Inoculum				Inoculum
3B-Inoc-MS		3	Native community	Autochthonous	inoculum		Inoculum				Inoculum
3B-Inoc-EC		3	Enriched community	Adapted	inoculum		Inoculum				Inoculum
[truncated: 3 more columns]
