# Supplementary material for: Formate-induced CO tolerance and methanogenesis inhibition in fermentation of syngas and plant biomass for carboxylate production
Source: Biotechnol Biofuels Bioprod. 2023 Feb 17;16:26. doi: 10.1186/s13068-023-02271-w (PMC9936662; doi:10.1186/s13068-023-02271-w)
Supplement: Supplementary file 3 — Additional file 3. Calculated rates in mass, molar, and electron/carbon equivalents for each pair of replicates. Final concentration of chemicals, carbon fixation rates, and carboxylate yields for each pair of replicates. Estimation of the consumed biomass via electron balance. [file 13068_2023_2271_MOESM3_ESM.xlsx]

## Sheet: Legend
Example	Description
3.77194	Value cited in the manuscript
Cfix.rate.cmmol.d.L.mean	Carbon fixation rate in C mmol/L/d (mean between replicates)
Cfix.rate.cmmol.d.L.sd	Carbon fixation rate in C mmol/L/d (standard deviation between replicates)
Carboxylate.Yield.g.gVS.mean	Carboxylate yield in g of carboxylates per g of volative solids (VS) (mean between replicates)
Carboxylate.Yield.g.gVS.sd	Carboxylate yield in g of carboxylates per g of volative solids (VS) (standard deviation between replicates)
Concentration.mg.L.mean_Formate	Final concentration of formate in mg/L (mean between replicates)
Concentration.mg.L.sd_Formate	Final concentration of formate in mg/L (standard deviation between replicates)
Rate.mmol.d.L.mean_Acetate	Average production rate of acetate in mmol/L/d (mean between replicates)
Rate.mmol.d.L.sd_Acetate	Average production rate of acetate in mmol/L/d (standard deviation between replicates)
Rate.emmol.d.L.mean_non.CH4.H2	Average production rate of hydrogen after discouting methane produced in e- mmol/L/d (mean between replicates)
Rate.emmol.d.L.sd_non.CH4.H2	Average production rate of hydrogen after discouting methane produced in e- mmol/L/d (standard deviation between replicates)
Rate.cmmol.d.L.mean_n.Butyrate	Average production rate of n-butyrate in C mmol/L/d (mean between replicates)
Rate.cmmol.d.L.sd_n.Butyrate	Average production rate of n-butyrate in C mmol/L/d (standard deviation between replicates)

## Sheet: Rates and more
Main_code	Batch	Community2	Condition3	Time_d	Cfix.rate.cmmol.d.L.mean	Cfix.rate.cmmol.d.L.sd	Carboxylate.Yield.g.gVS.mean	Carboxylate.Yield.g.gVS.sd	Concentration.mg.L.mean_Formate	Concentration.mg.L.mean_Acetate	Concentration.mg.L.mean_Ethanol	Concentration.mg.L.mean_Lactate	Concentration.mg.L.mean_n.Butyrate	Concentration.mg.L.mean_n.Caproate	Concentration.mg.L.mean_Propionate	Concentration.mg.L.mean_n.Valerate	Concentration.mg.L.mean_i.Butyrate	Concentration.mg.L.mean_n.Propanol	Concentration.mg.L.mean_n.Butanol	Concentration.mg.L.mean_n.Caprylate	Concentration.mg.L.mean_i.Caproate	Concentration.mg.L.mean_n.Pentanol	Concentration.mg.L.mean_i.Valerate	Concentration.mg.L.mean_n.Heptanoate	Concentration.mg.L.mean_H2	Concentration.mg.L.mean_CO2	Concentration.mg.L.mean_CH4	Concentration.mg.L.mean_CO	Concentration.mg.L.mean_non.CH4.H2	Concentration.mg.L.mean_non.CH4.CO2	Concentration.mg.L.sd_Formate	Concentration.mg.L.sd_Acetate	Concentration.mg.L.sd_Ethanol	Concentration.mg.L.sd_Lactate	Concentration.mg.L.sd_n.Butyrate	Concentration.mg.L.sd_n.Caproate	Concentration.mg.L.sd_Propionate	Concentration.mg.L.sd_n.Valerate	Concentration.mg.L.sd_i.Butyrate	Concentration.mg.L.sd_n.Propanol	Concentration.mg.L.sd_n.Butanol	Concentration.mg.L.sd_n.Caprylate	Concentration.mg.L.sd_i.Caproate	Concentration.mg.L.sd_n.Pentanol	Concentration.mg.L.sd_i.Valerate	Concentration.mg.L.sd_n.Heptanoate	Concentration.mg.L.sd_H2	Concentration.mg.L.sd_CO2	Concentration.mg.L.sd_CH4
I0	1	Autochthonous	Without carboxylate broth (syngas)	31	-1.85057	0.21159	0.24338	0.0290277	455.797	2750.62	1378.44	0	465.089	294.832	3269.76	752.316	0	158.688	43.5421	100.523	0	253.092	100.6	0							107.117	92.669	1949.41	0	657.736	148.654	52.4505	464.637	0	67.159	61.5778	142.161	0	16.6681	29.5617	0
I10	1	Adapted	10% carboxylate broth (syngas)	31	4.09164	1.14666	0.308664	0.0688416	0	5319.56	0	0	1236.61	569.686	3492.43	812.258	126.611	0	37.9686	199.185	0	58.8882	144.778	23.3165							0	135.907	0	0	106.07	0.62605	1686.95	124.456	150.945	0	53.6957	48.6553	0	83.2805	10.4847	32.9744
I100	1	Adapted	100% carboxylate broth (syngas)	31	0.0612335	0.113851	0.0676855	0.0695516	0	10729.2	0	470.889	3751.11	3371.1	2043.4	166.846	878.447	0	0	595.628	40.4789	53.6282	114.699	0							0	66.0589	0	271.682	14.1156	16.5856	23.7415	9.57025	30.6102	0	0	229.422	47.372	75.8417	86.3557	0
1BA	1	Autochthonous	Abiotic	31	0.8626	1.47159	-0.00371129	0.00574525	0	508.023	254.807	3554.04	0	0	109.162	0	0	62.252	0	103.703	0	0	0	0							0	26.8019	42.1137	80.1106	0	0	20.4906	0	0	88.0376	0	4.65818	0	0	0	0
RNH	2	Adapted	H2-free	35	0.210774	0.187504	0.33909	0.00890759	0	3964.65	0	0	773.774	64.9456	5298.25	593.364	43.1469	0	0	28.993	49.9583	54.4233	104.88	12.4845							0	45.6172	0	0	45.5867	91.847	550.86	207.111	61.0189	0	0	41.0024	4.67737	76.9661	6.14572	17.6557
RNCO	2	Adapted	CO-free	35	-4.31352	1.02955	0.363156	0.0417822	0	3543.06	0	0	3951.07	955.402	2585.84	431.946	60.9053	0	0	0	60.7391	0	77.63	0							0	1104.24	0	0	211.825	108.684	88.4218	109.037	21.2051	0	0	0	46.8205	0	16.3251	0
RNHCO	2	Adapted	Only CO2	35	-4.57113	0.283532	0.366944	0.0247569	0	3915.54	0	0	4193.01	750.733	2296.01	217.119	165.515	0	0	144.768	120.176	0	83.0194	11.8861							0	562.68	0	0	148.328	201.055	144.988	18.3889	57.5247	0	0	130.176	19.9729	0	9.16315	16.8095
RS	2	Adapted	Syngas	35	3.77194	0.695488	0.45236	0.00758545	0	7541.17	0	0	915.841	70.9831	5347.53	229.63	46.6187	0	0	53.2779	86.6482	0	125.137	0							0	839.197	0	0	38.8748	100.385	595.695	64.1928	14.0802	0	0	75.3463	56.6029	0	38.6569	0
MNH	2	Autochthonous	H2-free	35	0.0491062	0.0481886	0.30197	0.0390482	1207.7	2551.49	0	0	2516.02	150.428	2726.17	329.994	316.637	0	0	56.7412	95.6373	0	117.326	0							849.895	1012.3	0	0	438.365	0	52.5088	0	380.066	0	0	80.2442	135.252	0	14.8059	0
MNCO	2	Autochthonous	CO-free	35	1.09557	1.32814	0.394651	0.0876412	0	6521.52	0	0	4354.36	426.762	408.342	79.5379	798.458	43.7689	196.933	33.5104	0	0	97.5903	0							0	2299.08	0	0	397.013	156.684	46.5939	3.12866	403.022	61.8985	202.417	47.3908	0	0	16.7672	0
MNHCO	2	Autochthonous	Only CO2	35	-4.21774	0.657956	0.309726	0.0623815	0	3522.45	0	0	4399.67	1142.88	443.115	153.061	251.512	0	103.427	65.828	26.4292	0	173.618	0							0	844.085	0	0	207.056	442.491	42.256	112.359	112.173	0	146.268	93.0949	37.3765	0	66.6012	0
MS	2	Autochthonous	Syngas	35	-0.239945	0.000404068	0.316439	0.00261524	2147.48	1862.47	0	0	1683.24	663.572	3093.82	588.022	0	0	0	0	67.3273	74.9749	152.046	163.647							61.9785	137.791	0	0	247.098	88.8218	72.6101	202.36	0	0	0	0	30.2611	106.03	115.516	231.431
2BA	2	Autochthonous	Abiotic	35	0.951415	0.0417044	0.00922996	0.0046738	0	686.118	250.113	3575.47	0	0	179.573	91.3791	0	0	0	52.6251	46.1422	138.201	132.076	0							0	30.8784	15.0355	46.1283	0	0	5.33839	129.23	0	0	0	74.4232	65.2549	195.446	21.6191	0
R0CO	3	Adapted	0 kPa CO	38	-3.96921	0.519696	0.325619	0.00833527	0	4050.09	0	15.9942	3113.24	681.26	2015.82	299.911	60.8144	0	0	53.3078	84.8365	28.7025	12.1708	44.4687							0	109.306	0	22.6192	195.063	80.3234	170.378	26.6828	17.2181	0	0	4.73842	10.175	40.5915	17.2121	17.9554
R3CO	3	Adapted	5 kPa CO	38	-1.03453	0.297274	0.377824	0.000874155	29.0938	5245.83	0	0	2097.52	475.132	3190.77	538.288	235.534	0	0	32.2494	71.6345	0	46.2603	7.94626							41.1448	168.145	0	0	67.221	32.2468	55.963	62.005	9.33055	0	0	11.8306	39.6197	0	2.1642	11.2377
R6CO	3	Adapted	9 kPa CO	38	0.645967	0.0715779	0.382816	0.0184124	0	5831.7	0	18.7962	1140.96	397.216	3612.6	663.733	279.472	39.9447	13.7615	48.1431	74.4149	0	45.0075	33.8833							0	166.046	0	26.5818	196.324	3.28716	752.831	133.077	90.2197	56.4903	19.4617	22.6666	43.1697	0	23.687	47.9182
R10CO	3	Adapted	15 kPa CO	38	2.03019	0.0499301	0.436175	0.00197455	27.3357	7201.21	0	0	931.499	354.017	3918.19	695.645	242.517	34.4035	0	92.8808	102.975	0	67.2826	181.712							38.6586	612.23	0	0	55.923	240.266	122.216	233.281	86.5947	48.6539	0	1.68849	1.76693	0	8.90825	256.98
R20CO	3	Adapted	30 kPa CO	38	3.0151	0.178098	0.453182	0.0104343	0	7466.25	0	0	1061.98	232.568	4876.47	203.749	150.492	21.8114	0	102.836	54.6154	0	89.944	44.4388							0	52.3982	0	0	31.1201	0	257.11	0	62.8752	30.8459	0	62.2585	10.0854	0	4.86031	62.8459
RE0CO	3	Adapted	0 kPa CO + ethylene	38	-1.01297	0.233642	0.384577	0.0466298	43.3596	4931.48	0	0	3412.22	1112.29	1855.38	374.669	141.52	0	50.4018	69.3271	85.12	0	37.3586	175.725							61.3197	1022.34	0	0	278.079	206.137	747.879	113.903	20.963	0	71.2789	10.5916	42.6432	0	9.21411	61.7769
RE3CO	3	Adapted	5 kPa CO + ethylene	38	2.15972	0.758167	0.474269	0.068527	46.1604	7612.11	0	22.1058	1466.42	549.217	3704.31	825.581	445.207	51.5544	32.5434	43.5103	48.4445	0	76.2937	164.906							5.03819	1443.54	0	31.2623	56.8171	162.603	33.4355	122.813	177.264	72.9089	12.2549	0.529279	25.0953	0	41.1597	137.595
RF6CO	3	Adapted	9 kPa CO + formate	38	-2.46745	0.236337	0.166612	6.5947e-05	657.277	3380.44	0	0	2542.28	861.57	1784.68	445.775	346.444	0	82.8035	69.5812	51.2232	0	127.523	72.3858							929.53	474.876	0	0	452.435	200.472	38.7977	176.179	73.2367	0	53.8892	56.4745	39.6069	0	12.4927	102.369
3BA	3	Autochthonous	Abiotic	38	0.206688	0.0172251	-0.00244023	0.00727806	0	566.034	299.446	3738.68	0	0	195.061	0	0	0	0	36.9228	0	206.92	0	0							0	6.06728	25.1626	28.2616	0	0	25.2389	0	0	0	0	52.2167	0	45.4146	0	0
I0
I10
I100
1BA
RNH
RNCO
RNHCO
RS
MNH
MNCO
MNHCO
MS
2BA
R0CO
R3CO
R6CO
R10CO
R20CO
RE0CO
RE3CO
RF6CO
3BA
[truncated: 179 more columns]

## Sheet: Biomass consumption
Main_code	Batch	Community2	Condition3	Time_d	Total sum of rates (emmol/L/d)	Difference electron balance (emmol/L)	Standard deviation (emmol/L)	Estimated biomass consumption (% e-/e- )	Standard deviation (% e-/e- )	Total solids consumption in comparison to abiotic control (p.p.)	Standard deviation (p.p.)		Total biomass fed (g VS/L)
								ELECTRON BALANCE METHOD	ELECTRON BALANCE METHOD	REMAINING TOTAL SOLIDS METHOD	REMAINING TOTAL SOLIDS METHOD		30
I0	1	Autochthonous	Without carboxylate broth (syngas)	31	37.059	1148.83	326.83	0.224295	0.0638097	38.8889			Total biomass fed (emmol/L)
I10	1	Adapted	10% carboxylate broth (syngas)	31	12.0185	372.573	469.591	0.0727404	0.0916821	13.8889			5121.95
I100	1	Adapted	100% carboxylate broth (syngas)	31	-4.00055	-124.017	431.908	-0.0242129	0.0843248	-9.14722	8.66992
1BA	1	Autochthonous	Abiotic	31	-2.69744	-83.6207	86.7501	-0.0163259	0.0169369	0
RNH	2	Adapted	H2-free	35	27.4142	959.498	23.5168	0.187331	0.00459137	6.23123	6.90119
RNCO	2	Adapted	CO-free	35	54.8369	1919.29	63.4355	0.374719	0.012385	21.8333	1.4141
RNHCO	2	Adapted	Only CO2	35	54.4532	1905.86	240.116	0.372097	0.0468798	42.417	6.7956
RS	2	Adapted	Syngas	35	22.3182	781.138	266.502	0.152508	0.0520313	9.5971	9.14581
MNH	2	Autochthonous	H2-free	35	24.5842	860.445	259.498	0.167992	0.0506638	2.72389	1.63488
MNCO	2	Autochthonous	CO-free	35	31.2292	1093.02	175.621	0.213399	0.0342879	1.14182	5.54315
MNHCO	2	Autochthonous	Only CO2	35	47.6768	1668.69	466.138	0.325791	0.0910079	30.3831	37.0756
MS	2	Autochthonous	Syngas	35	26.6797	933.789	6.12488	0.182311	0.00119581	6.80107	4.13113
2BA	2	Autochthonous	Abiotic	35	-0.700397	-24.5139	26.7331	-0.00478605	0.00521932	0
R0CO	3	Adapted	0 kPa CO	38	36.9362	1403.58	141.931	0.274032	0.0277104	7.19775	6.44443
R3CO	3	Adapted	5 kPa CO	38	33.3471	1267.19	87.4861	0.247404	0.0170806	-10.0649	11.1972
R6CO	3	Adapted	9 kPa CO	38	26.8805	1021.46	71.9794	0.199428	0.0140531	0.352484	10.7464
R10CO	3	Adapted	15 kPa CO	38	27.9619	1062.55	68.8212	0.207451	0.0134365	10.6935	23.6325
R20CO	3	Adapted	30 kPa CO	38	23.9633	910.604	123.183	0.177785	0.0240499	2.73638	3.61317
RE0CO	3	Adapted	0 kPa CO + ethylene	38	32.5923	1238.51	40.2103	0.241804	0.00785057	16.5998
RE3CO	3	Adapted	5 kPa CO + ethylene	38	30.0065	1140.25	187.88	0.222619	0.0366814	11.2676
RF6CO	3	Adapted	9 kPa CO + formate	38	25.5564	971.142	161.262	0.189604	0.0314845	3.31513	1.70596
3BA	3	Autochthonous	Abiotic	38	-0.339845	-12.9141	46.5098	-0.00252132	0.00908048	0
